# Supplementary material for: LncRNA NR_003508 Boosts Pseudomonas aeruginosa-Induced Autophagy by Facilitating the Conversion of LC3-I to LC3-II and p62 Degradation
Source: Cells. 2026 Jul 21;15(14):1306. doi: 10.3390/cells15141306 (PMC13406791; doi:10.3390/cells15141306)
Supplement: Supplementary file 1 [file cells-15-01306-s001.zip]

Archive with 2 entries (2 files):
- Table S1.xlsx
- Supplementary File 2.pdf
