# Supplementary material for: LncRNA NR_003508 Boosts Pseudomonas aeruginosa-Induced Autophagy by Facilitating the Conversion of LC3-I to LC3-II and p62 Degradation
Source: Cells. 2026 Jul 21;15(14):1306. doi: 10.3390/cells15141306 (PMC13406791; doi:10.3390/cells15141306)
Supplement: Supplementary file 1 [file cells-15-01306-s001.zip › Table S1.xlsx]

## Sheet: mRNA_res1_diff
The expressed factors with PA infection
Geneid	baseMean	log2FoldChange	lfcSE	stat	pvalue	padj	SYMBOL	ENTREZID
ENSG00000165091	43.2331	1.81112	0.282521	6.41058	1.44964e-10	2.64385e-06	TMC1	117531
ENSG00000116273	2757.87	-0.73855	0.129068	-5.72218	1.05167e-08	9.5902e-05	PHF13	148479
ENSG00000228397	2231.56	0.334536	0.0592344	5.64767	1.62638e-08	9.88733e-05	LINC01635	101928043
ENSG00000158882	850.323	0.940716	0.172783	5.44449	5.19533e-08	0.000236881	TOMM40L	84134
ENSG00000226862	576.054	0.563127	0.115483	4.87626	1.08114e-06	0.00394356	NA	NA
ENSG00000252018	856.947	-0.582706	0.129911	-4.48542	7.27697e-06	0.0221196	RNU2-30P	106481643
ENSG00000166471	23.1418	1.88846	0.433754	4.35376	1.33819e-05	0.0348657	TMEM41B	440026
ENSG00000252498	50.971	-1.05456	0.246596	-4.27646	1.89885e-05	0.0432834	RNU6-1016P	106480630
ENSG00000116985	1506.04	0.396472	0.0932835	4.25019	2.13593e-05	0.0432834	BMP8B	656
ENSG00000260743	187.671	0.637363	0.151092	4.21839	2.46054e-05	0.0448754	NA	NA
ENSG00000171621	3660.06	0.213708	0.0509425	4.19509	2.72764e-05	0.0452243	SPSB1	80176
ENSG00000170835	12.1022	-2.79971	0.689703	-4.0593	4.92201e-05	0.0724709	CEL	1056
ENSG00000182004	564.161	0.526919	0.130168	4.048	5.1657e-05	0.0724709	SNRPE	6635
ENSG00000287016	3.35419	-5.16841	1.30488	-3.96084	7.46869e-05	0.0901798	LOC124902546	124902546
ENSG00000232934	4.80553	-5.68797	1.43656	-3.95943	7.51301e-05	0.0901798	NA	NA
ENSG00000286753	92.2011	-0.741221	0.18779	-3.94707	7.91138e-05	0.0901798	LOC101929200	101929200
ENSG00000105877	40.3224	-1.05152	0.269921	-3.89566	9.7931e-05	0.0991635	DNAH11	8701
ENSG00000228702	3.32881	-5.16244	1.3323	-3.87483	0.000106699	0.0991635	NA	NA
ENSG00000175906	3.21527	5.18937	1.33944	3.87429	0.000106937	0.0991635	ARL4D	379
ENSG00000080200	141.756	-0.646141	0.166953	-3.87021	0.000108744	0.0991635	CRYBG3	131544
ENSG00000279265	15.7696	-3.84535	1.00535	-3.82489	0.000130829	0.113622	NA	NA
ENSG00000180592	3.00149	-5.01554	1.32467	-3.78626	0.000152933	0.125071	SKIDA1	387640
ENSG00000175535	3.49737	-5.23186	1.38657	-3.77324	0.000161138	0.125071	PNLIP	5406
ENSG00000157557	4.2579	5.59403	1.48463	3.76796	0.000164586	0.125071	ETS2	2114
ENSG00000165105	11.4852	-2.92434	0.782626	-3.73658	0.000186539	0.136084	RASEF	158158
ENSG00000204381	19.9351	1.4784	0.397443	3.71977	0.000199403	0.139874	LAYN	143903
ENSG00000175899	2.88482	-4.94891	1.3344	-3.70871	0.00020832	0.140716	A2M	2
ENSG00000184786	34.0461	-1.27082	0.345035	-3.68316	0.000230358	0.144975	DYNLT2	6991
ENSG00000073921	13.9744	1.76851	0.48036	3.68164	0.000231736	0.144975	PICALM	8301
ENSG00000102763	10.0376	2.41463	0.658726	3.66561	0.000246754	0.144975	VWA8	23078
ENSG00000116717	1315.43	0.503595	0.137387	3.66552	0.000246837	0.144975	GADD45A	1647
ENSG00000120029	10.3886	2.66773	0.729322	3.65782	0.00025437	0.144975	ARMH3	79591
ENSG00000183844	2.7017	4.93966	1.36344	3.62294	0.000291274	0.160978	FAM3B	54097
ENSG00000186280	21.6993	1.69257	0.468732	3.61096	0.000305066	0.163641	KDM4D	55693
ENSG00000287467	28.8538	-1.99775	0.55551	-3.59624	0.000322844	0.168229	NA	NA
ENSG00000204086	17.0491	-2.42625	0.677931	-3.57891	0.000345031	0.174199	RPA4	29935
ENSG00000185477	435.666	1.84291	0.516068	3.57105	0.000355548	0.174199	GPRIN3	285513
ENSG00000094916	3.76457	-5.32963	1.49471	-3.56565	0.000362953	0.174199	CBX5	23468
ENSG00000180611	328.698	1.11524	0.315241	3.53774	0.00040356	0.188721	MB21D2	151963
ENSG00000101198	6.46322	4.24539	1.20991	3.50884	0.000450066	0.199326	NKAIN4	128414
ENSG00000166341	5.54855	-3.96153	1.13061	-3.50387	0.000458542	0.199326	DCHS1	8642
ENSG00000225506	1257.31	0.320763	0.0915525	3.50359	0.000459025	0.199326	NA	NA
ENSG00000261115	35.9791	-1.38409	0.3971	-3.48549	0.000491243	0.204438	TMEM178B	100507421
ENSG00000163013	405.904	0.600658	0.172384	3.48441	0.000493216	0.204438	FBXO41	150726
ENSG00000244198	64.6558	1.10588	0.318804	3.46884	0.000522704	0.211846	NA	NA
ENSG00000090376	2.9327	-4.96736	1.43918	-3.45151	0.000557452	0.221018	IRAK3	11213
ENSG00000147408	26.0876	-1.42272	0.415171	-3.42684	0.000610652	0.231816	CSGALNACT1	55790
ENSG00000221914	20.2879	-2.3968	0.70085	-3.41985	0.000626555	0.231816	PPP2R2A	5520
ENSG00000272462	62.8842	-1.02929	0.30107	-3.41877	0.000629045	0.231816	LINC02980	123706533
ENSG00000111206	2.2244	-4.57964	1.34801	-3.39734	0.000680433	0.231816	FOXM1	2305
ENSG00000065883	75.6508	0.87	0.257372	3.38032	0.000724002	0.231816	CDK13	8621
ENSG00000267796	3.05863	5.11693	1.51522	3.37702	0.000732767	0.231816	LIN37	55957
ENSG00000129534	5.02574	3.25644	0.965393	3.37317	0.000743071	0.231816	MIS18BP1	55320
ENSG00000199740	7.61547	-5.35917	1.58999	-3.37057	0.000750122	0.231816	NA	NA
ENSG00000253457	13.2567	-1.86076	0.552526	-3.36772	0.000757914	0.231816	SMIM18	100507341
ENSG00000237523	2.2146	-4.57622	1.35906	-3.36721	0.000759341	0.231816	LINC00857	439990
ENSG00000118965	500.708	0.437605	0.130096	3.3637	0.000769051	0.231816	WDR35	57539
ENSG00000174871	5.80306	-4.02565	1.19732	-3.36221	0.000773227	0.231816	CNIH2	254263
ENSG00000100425	3.48041	5.30986	1.58041	3.35979	0.000780011	0.231816	BRD1	23774
ENSG00000175334	12.1994	-2.32503	0.692382	-3.35801	0.000785056	0.231816	BANF1	8815
ENSG00000165661	10.0632	-1.98615	0.591886	-3.35563	0.000791842	0.231816	QSOX2	169714
ENSG00000204394	92.4369	0.766965	0.228745	3.35293	0.000799604	0.231816	VARS1	7407
ENSG00000250538	113.795	-0.784782	0.234406	-3.34796	0.000814097	0.231816	NA	NA
ENSG00000249661	181.809	0.786241	0.234901	3.34712	0.000816556	0.231816	NA	NA
ENSG00000286872	6.89335	2.61407	0.781752	3.34387	0.00082619	0.231816	NA	NA
ENSG00000228434	75.3034	0.723795	0.216951	3.33622	0.000849258	0.234344	NA	NA
ENSG00000262652	4.35067	5.62888	1.69226	3.32626	0.000880194	0.234344	NA	NA
ENSG00000188707	23.0637	-1.43001	0.43075	-3.31982	0.000900765	0.234344	NA	NA
ENSG00000081803	26.3357	-1.17225	0.353133	-3.31956	0.000901578	0.234344	CADPS2	93664
ENSG00000137203	73.487	-1.00832	0.304076	-3.31603	0.000913067	0.234344	TFAP2A	7020
ENSG00000251102	69.4507	-0.778972	0.235473	-3.30812	0.000939237	0.234344	CTBP2P4	642909
ENSG00000110801	3.11395	-5.05502	1.52993	-3.30408	0.000952893	0.234344	PSMD9	5715
ENSG00000231133	3.93759	5.48116	1.65983	3.30224	0.000959164	0.234344	HAR1B	768097
ENSG00000166266	7.367	-4.37378	1.32525	-3.30033	0.000965708	0.234344	CUL5	8065
ENSG00000107796	2.22729	-4.58022	1.38875	-3.29808	0.000973494	0.234344	ACTA2	59
ENSG00000266385	5.67295	6.00887	1.82242	3.2972	0.00097654	0.234344	NA	NA
ENSG00000105248	3.35876	5.25536	1.59854	3.2876	0.00101046	0.239335	YJU2	55702
ENSG00000103202	7.1048	5.34222	1.62823	3.28099	0.00103442	0.240178	NME4	4833
ENSG00000064886	637.011	-0.479724	0.146345	-3.27804	0.00104529	0.240178	CHI3L2	1117
ENSG00000106976	4.89422	-4.7079	1.43751	-3.27503	0.00105652	0.240178	DNM1	1759
ENSG00000118495	89.1202	0.932191	0.284872	3.27232	0.0010667	0.240178	PLAGL1	5325
ENSG00000107186	27.7272	1.04611	0.322716	3.24158	0.00118868	0.26438	MPDZ	8777
ENSG00000150779	13.8269	1.56275	0.483073	3.23502	0.00121633	0.267271	TIMM8B	26521
ENSG00000140835	3.25564	5.20578	1.61424	3.22491	0.00126014	0.2736	CHST4	10164
ENSG00000273474	2.80466	-4.91957	1.53114	-3.21302	0.00131347	0.277176	NA	NA
ENSG00000138378	426.706	0.905256	0.281951	3.21069	0.00132419	0.277176	STAT4	6775
ENSG00000156395	2.05584	-4.46862	1.39336	-3.20708	0.00134092	0.277176	SORCS3	22986
ENSG00000197958	22.4296	1.2295	0.384076	3.20119	0.00136862	0.277176	RPL12	6136
ENSG00000214078	3.08657	5.12837	1.60453	3.19617	0.00139263	0.277176	CPNE1	8904
ENSG00000171310	2.53903	-4.77056	1.49414	-3.19284	0.00140879	0.277176	CHST11	50515
ENSG00000228828	3.35417	-4.13352	1.29608	-3.18925	0.00142645	0.277176	TLK2P2	553121
ENSG00000212283	402.171	0.761489	0.238921	3.18721	0.00143655	0.277176	SNORD89	692205
ENSG00000152457	4.10269	-4.44558	1.39513	-3.1865	0.00144007	0.277176	DCLRE1C	64421
ENSG00000135678	11.8233	2.6706	0.839399	3.18156	0.00146483	0.277176	CPM	1368
ENSG00000261451	45.2363	1.34008	0.421391	3.18013	0.00147208	0.277176	NA	NA
ENSG00000255993	7.58258	-3.8037	1.197	-3.1777	0.00148449	0.277176	PSMC1P9	643668
ENSG00000197183	2.33397	4.73431	1.4928	3.17143	0.00151688	0.277176	NOL4L	140688
ENSG00000256603	18.7958	1.80689	0.570067	3.1696	0.00152646	0.277176	NA	NA
ENSG00000217130	61.5968	-0.996232	0.314487	-3.1678	0.00153595	0.277176	RPS10P13	646785
ENSG00000110852	13.3645	1.8613	0.587838	3.16635	0.00154364	0.277176	CLEC2B	9976
ENSG00000230547	452.14	-0.819189	0.259112	-3.16152	0.00156946	0.277176	HMGB1P11	100419996
ENSG00000141452	3.42871	5.28097	1.67136	3.15969	0.00157938	0.277176	RMC1	29919
ENSG00000257376	1.89419	-4.35257	1.37839	-3.15771	0.00159012	0.277176	NA	NA
ENSG00000134909	17.3408	2.05448	0.650707	3.15731	0.00159234	0.277176	ARHGAP32	9743
ENSG00000150347	8.01022	-3.45734	1.09525	-3.15668	0.00159576	0.277176	ARID5B	84159
ENSG00000260585	40.5121	0.92191	0.292797	3.14863	0.00164039	0.27767	NA	NA
ENSG00000182771	3.49994	-4.20321	1.336	-3.14612	0.0016545	0.27767	GRID1	2894
ENSG00000136950	10.1662	-1.72669	0.549718	-3.14104	0.0016835	0.27767	ARPC5L	81873
ENSG00000288067	36.3513	1.04797	0.33377	3.1398	0.00169063	0.27767	NA	NA
ENSG00000136367	4.00306	-5.42521	1.72896	-3.13784	0.00170198	0.27767	ZFHX2	85446
ENSG00000138160	2.50674	-4.75666	1.51595	-3.13775	0.00170252	0.27767	KIF11	3832
ENSG00000160408	20.4029	1.19143	0.380089	3.13462	0.00172077	0.27767	ST6GALNAC6	30815
ENSG00000279923	80.1243	-1.04694	0.334225	-3.13243	0.00173364	0.27767	NA	NA
ENSG00000232091	80.6895	2.64769	0.84534	3.1321	0.00173563	0.27767	NA	NA
ENSG00000274370	6.21211	6.14008	1.96509	3.12458	0.00178059	0.280238	NA	NA
ENSG00000253729	24.1752	-1.32131	0.422916	-3.12428	0.00178241	0.280238	PRKDC	5591
ENSG00000162517	1108.52	-0.67511	0.217146	-3.10901	0.00187716	0.289884	PEF1	553115
ENSG00000252147	38.6946	1.14781	0.369285	3.1082	0.0018823	0.289884	RNY3P16	106480686
ENSG00000006625	27.6837	-1.32208	0.425548	-3.10677	0.00189145	0.289884	GGCT	79017
ENSG00000271147	65.4742	1.98756	0.641282	3.09935	0.00193948	0.292349	NA	NA
ENSG00000110321	3.74885	-4.31429	1.39201	-3.09933	0.00193959	0.292349	EIF4G2	1982
ENSG00000271819	3.1928	4.14891	1.34168	3.09233	0.00198589	0.296875	RNU6-94P	106481206
ENSG00000107521	3.19252	-4.05901	1.31436	-3.08821	0.00201369	0.298583	HPS1	3257
ENSG00000156103	11.9381	-1.88697	0.614558	-3.07046	0.0021373	0.314356	MMP16	4325
ENSG00000273763	282.225	-0.612725	0.200014	-3.06341	0.00218827	0.316301	NA	NA
ENSG00000260651	115.486	-0.640185	0.2097	-3.05287	0.00226666	0.316301	NA	NA
ENSG00000032219	6.04724	3.55328	1.16477	3.05062	0.00228367	0.316301	ARID4A	5926
ENSG00000269834	2.89096	5.03612	1.65305	3.04657	0.0023147	0.316301	ZNF528-AS1	102724105
ENSG00000133398	260.855	1.09933	0.360886	3.0462	0.00231755	0.316301	MED10	84246
ENSG00000133401	154.356	0.834697	0.274044	3.04584	0.00232028	0.316301	PDZD2	23037
ENSG00000118513	39.4953	-1.17125	0.384557	-3.0457	0.00232141	0.316301	MYB	4602
ENSG00000120324	131.857	0.597266	0.196196	3.04423	0.00233276	0.316301	PCDHB10	56126
ENSG00000201822	127.703	-0.525306	0.17256	-3.04419	0.00233309	0.316301	RNA5SP149	106480437
ENSG00000156574	3.01386	-3.97868	1.30714	-3.04381	0.00233602	0.316301	NODAL	4838
ENSG00000171823	4.95103	-4.71932	1.55124	-3.04229	0.00234786	0.316301	FBXL14	144699
ENSG00000151835	1.76772	-4.23979	1.39425	-3.04091	0.00235865	0.316301	SACS	26278
ENSG00000134240	763.811	0.647986	0.213696	3.03229	0.0024271	0.323105	HMGCS2	3158
ENSG00000165502	17.6401	2.06378	0.68161	3.0278	0.00246342	0.325564	RPL36AL	6166
ENSG00000232381	13.7148	-2.5428	0.8414	-3.02211	0.00251021	0.329361	OR52U1P	81243
ENSG00000150045	1.73543	-4.22642	1.4013	-3.01607	0.00256071	0.331956	KLRF1	51348
ENSG00000077327	5.16189	-2.74113	0.909759	-3.01302	0.00258659	0.331956	SPAG6	9576
ENSG00000050393	60.76	-0.692073	0.229837	-3.01114	0.00260269	0.331956	MCUR1	63933
ENSG00000187735	29.83	1.13777	0.378052	3.00955	0.00261631	0.331956	TCEA1	6917
ENSG00000113303	80.0679	-0.91226	0.303176	-3.00901	0.002621	0.331956	BTNL8	79908
ENSG00000275854	4.83056	-3.73736	1.24671	-2.99778	0.00271958	0.340766	NA	NA
ENSG00000108384	2.39853	4.76353	1.58952	2.99684	0.00272792	0.340766	RAD51C	5889
ENSG00000175544	4.75358	-3.70885	1.23876	-2.994	0.00275346	0.341616	CABP4	57010
ENSG00000126790	4.70238	3.15108	1.05431	2.98877	0.00280101	0.344731	L3HYPDH	112849
ENSG00000139726	9.60735	2.94476	0.985827	2.9871	0.00281637	0.344731	DENR	8562
ENSG00000228283	51.7417	-1.16203	0.38951	-2.98331	0.00285149	0.346703	NA	NA
ENSG00000272734	9.03963	-3.27367	1.10026	-2.97537	0.00292636	0.35345	NA	NA
ENSG00000010539	8.09331	2.8786	0.968893	2.97102	0.0029681	0.355227	ZNF200	7752
ENSG00000235142	82.3851	0.950111	0.31994	2.96966	0.00298133	0.355227	LINC02532	100422737
ENSG00000213465	4.60237	-3.01429	1.01596	-2.96693	0.00300787	0.355227	ARL2	402
ENSG00000224611	205.199	0.691975	0.233318	2.9658	0.00301898	0.355227	NA	NA
ENSG00000070950	257.485	0.486729	0.164555	2.95785	0.00309795	0.362182	RAD18	56852
ENSG00000234616	18.9552	-1.38125	0.46778	-2.95278	0.00314931	0.364779	JRK	8629
ENSG00000241612	123.165	-0.551559	0.186932	-2.95058	0.00317174	0.364779	RPL21P46	645174
ENSG00000176040	206.977	0.49687	0.168457	2.94954	0.00318251	0.364779	TMPRSS7	344805
ENSG00000142949	970.756	-0.379579	0.128766	-2.94783	0.00320016	0.364779	PTPRF	5792
ENSG00000171720	122.241	0.591991	0.201141	2.94317	0.00324871	0.366356	HDAC3	8841
ENSG00000129317	5.50365	-3.30216	1.12331	-2.93967	0.0032856	0.366356	PUS7L	83448
ENSG00000122679	36.4887	-1.03335	0.351699	-2.93818	0.00330148	0.366356	RAMP3	10268
ENSG00000218175	381.04	1.71234	0.58306	2.93682	0.00331601	0.366356	NA	NA
ENSG00000173281	46.3361	0.935989	0.318798	2.93599	0.00332484	0.366356	PPP1R3B	79660
ENSG00000152556	3.18963	-4.05802	1.38259	-2.93509	0.00333453	0.366356	PFKM	5213
ENSG00000207633	10.2531	-3.4718	1.18718	-2.9244	0.00345117	0.373588	MIR505	574508
ENSG00000235655	615.914	1.79555	0.614374	2.92256	0.00347162	0.373588	NA	NA
ENSG00000175893	9.67758	-2.86863	0.981795	-2.92182	0.00347991	0.373588	ZDHHC21	340481
ENSG00000198833	85.8539	1.04483	0.357622	2.92161	0.00348229	0.373588	UBE2J1	51465
ENSG00000255871	3.94538	-5.40609	1.85269	-2.91796	0.00352327	0.375774	NA	NA
ENSG00000273365	516.524	-0.42397	0.145562	-2.91264	0.0035839	0.378943	NA	NA
ENSG00000151332	2.09505	-4.48709	1.54105	-2.91171	0.00359454	0.378943	MBIP	51562
ENSG00000196459	25.9326	-1.09931	0.378044	-2.9079	0.00363869	0.381394	TRAPPC2	6399
ENSG00000184497	3.34264	-5.16598	1.77967	-2.90277	0.00369879	0.385477	TMEM255B	348013
ENSG00000196440	43.9831	0.729202	0.25193	2.89447	0.003798	0.393568	ARMCX4	100131755
ENSG00000166881	1.77061	-4.24243	1.4675	-2.89093	0.00384107	0.395782	NEMP1	23306
ENSG00000069188	4.4636	5.6631	1.96701	2.87903	0.00398894	0.407228	SDK2	54549
ENSG00000197753	66.1127	-0.922469	0.320573	-2.87757	0.00400756	0.407228	LHFPL5	222662
ENSG00000147606	27.5305	-1.48351	0.515707	-2.87666	0.00401914	0.407228	SLC26A7	115111
ENSG00000078902	13.342	-1.56017	0.543162	-2.87239	0.00407382	0.410488	TOLLIP	54472
ENSG00000165209	26.8572	1.63087	0.568263	2.86992	0.00410578	0.411435	STRBP	55342
ENSG00000251348	78.8621	-0.608259	0.212397	-2.86378	0.00418622	0.412555	NA	NA
ENSG00000182199	1.57378	-4.08721	1.42754	-2.86312	0.00419488	0.412555	SHMT2	6472
ENSG00000111696	1.57378	-4.08721	1.42754	-2.86312	0.00419488	0.412555	NT5DC3	51559
ENSG00000208308	348.981	0.722844	0.252551	2.86218	0.00420744	0.412555	SNORA40B	109616967
ENSG00000116922	2125.92	1.32025	0.462198	2.85645	0.00428408	0.413536	AIRIM	54955
ENSG00000225165	420.426	1.70754	0.597902	2.85588	0.00429177	0.413536	NA	NA
ENSG00000236914	5.41934	3.40214	1.19165	2.85497	0.00430409	0.413536	LINC01852	107984773
ENSG00000255920	5.8745	-2.9483	1.03293	-2.85431	0.00431306	0.413536	CCND2-AS1	103752584
ENSG00000075945	869.036	0.653999	0.229232	2.853	0.00433082	0.413536	KIFAP3	22920
ENSG00000169231	639.264	0.312066	0.109508	2.84971	0.00437595	0.415669	THBS3	7059
ENSG00000178732	265.815	1.34783	0.473257	2.84799	0.00439968	0.415758	GP5	2814
ENSG00000120279	49.099	-0.894297	0.314234	-2.84596	0.00442783	0.416262	MYCT1	80177
ENSG00000237628	43.5128	0.841064	0.296137	2.84012	0.0045097	0.417303	MTCO2P19	107075223
ENSG00000161267	136.699	-0.577494	0.203609	-2.83629	0.00456406	0.417303	BDH1	622
ENSG00000139233	4.61818	-4.61924	1.62886	-2.83587	0.00457014	0.417303	LLPH	84298
ENSG00000257642	4.45942	-4.56691	1.6115	-2.83395	0.00459771	0.417303	C12orf75-AS1	105369954
ENSG00000148225	22.8834	0.988482	0.348844	2.83359	0.00460281	0.417303	WDR31	114987
ENSG00000143569	737.314	0.400644	0.1414	2.83341	0.00460536	0.417303	UBAP2L	9898
ENSG00000227449	7.46495	-2.17484	0.767708	-2.8329	0.0046128	0.417303	NA	NA
ENSG00000042286	14.5257	2.24293	0.791922	2.83226	0.00462196	0.417303	AIFM2	84883
ENSG00000215271	3.45683	-4.16872	1.47626	-2.82384	0.00474522	0.425729	NA	NA
ENSG00000110696	9.37657	-3.07036	1.08773	-2.82271	0.00476196	0.425729	C11orf58	10944
ENSG00000237757	22.842	-2.79047	0.990971	-2.8159	0.00486415	0.432744	NA	NA
ENSG00000175592	4.1139	-2.85084	1.01335	-2.81328	0.00490384	0.434156	FOSL1	8061
ENSG00000129295	15.0218	-1.3513	0.480673	-2.81126	0.00493473	0.43478	DNAAF11	23639
ENSG00000162654	1102.93	0.459564	0.1636	2.80908	0.00496833	0.435636	GBP4	115361
ENSG00000279148	4.59023	-5.62389	2.00329	-2.80732	0.0049955	0.435923	NA	NA
ENSG00000232006	32.0196	-0.979101	0.34912	-2.80448	0.00503978	0.437693	NA	NA
ENSG00000147400	23.72	-1.18953	0.424807	-2.80017	0.00510755	0.441339	CETN2	1069
ENSG00000196757	3.26809	5.21219	1.86233	2.79875	0.00513016	0.441339	ZNF700	90592
ENSG00000181830	14.3554	-2.11308	0.755608	-2.79653	0.00516544	0.441909	SLC35C1	55343
ENSG00000227855	73.714	0.606697	0.217042	2.79529	0.00518524	0.441909	NA	NA
ENSG00000122912	2.72147	-3.81174	1.36538	-2.7917	0.00524324	0.444773	SLC25A16	8034
ENSG00000183378	7.06866	-2.08871	0.749661	-2.78621	0.00533281	0.449218	OVCH2	341277
ENSG00000113318	138.441	0.610215	0.219153	2.78442	0.00536235	0.449218	MSH3	4437
ENSG00000140688	4.09881	-5.4573	1.96025	-2.78399	0.00536953	0.449218	RUSF1	64755
ENSG00000239978	520.888	1.18969	0.427756	2.78124	0.0054152	0.449761	NA	NA
ENSG00000166436	8.109	-1.57963	0.568085	-2.78063	0.00542535	0.449761	TRIM66	9866
ENSG00000010292	8.20515	-3.49121	1.25666	-2.77817	0.00546668	0.450147	NCAPD2	9918
ENSG00000204130	8.17152	-2.83947	1.02251	-2.77695	0.00548712	0.450147	RUFY2	55680
ENSG00000109323	147.066	0.615387	0.221841	2.774	0.00553709	0.450147	MANBA	4126
ENSG00000251666	73.0514	-0.629163	0.226897	-2.77291	0.00555582	0.450147	NA	NA
ENSG00000285967	137.622	0.508768	0.183654	2.77026	0.00560124	0.450147	NIPBL-DT	646719
ENSG00000124784	52.0033	-1.15525	0.417098	-2.76974	0.00561013	0.450147	RIOK1	83732
ENSG00000129451	3.95472	5.48817	1.98328	2.76722	0.0056537	0.450147	KLK10	5655
ENSG00000252347	2.21862	-4.57606	1.65396	-2.76673	0.00566214	0.450147	RNU6-1046P	106480026
ENSG00000160888	4.12849	5.55031	2.00655	2.7661	0.00567317	0.450147	IER2	9592
ENSG00000257761	8.42145	1.77193	0.640637	2.76589	0.00567682	0.450147	LOC124902964	124902964
ENSG00000261736	4.23219	-5.50434	1.99301	-2.76182	0.00574798	0.453816	NA	NA
ENSG00000113595	103.787	-0.524933	0.190754	-2.75189	0.00592517	0.463811	TRIM23	373
ENSG00000275993	2.72121	3.8909	1.41391	2.75188	0.00592542	0.463811	LOC102724428	102724428
ENSG00000136689	316.704	0.614109	0.223602	2.74644	0.00602459	0.469558	IL1RN	3557
ENSG00000272610	268.699	0.605774	0.221083	2.74003	0.00614336	0.471078	MAGI1-IT1	151877
ENSG00000231120	43.1573	-0.735174	0.269089	-2.73209	0.0062934	0.471078	NA	NA
ENSG00000218418	58.8695	-1.00594	0.368389	-2.73064	0.00632108	0.471078	NA	NA
ENSG00000178882	1.42482	-3.93975	1.4428	-2.73062	0.0063215	0.471078	RFLNA	144347
ENSG00000278416	53.1893	-0.935849	0.342769	-2.73026	0.00632849	0.471078	NA	NA
ENSG00000100625	3.98994	2.40573	0.88201	2.72755	0.00638062	0.471078	SIX4	51804
ENSG00000142621	2844.18	0.189249	0.0694033	2.7268	0.00639509	0.471078	FHAD1	114827
ENSG00000252995	12.7433	2.44412	0.896482	2.72635	0.00640388	0.471078	RNU6-667P	106479862
ENSG00000136155	8.6542	2.52751	0.92723	2.72587	0.00641325	0.471078	SCEL	8796
ENSG00000273061	22.6474	-1.40081	0.51394	-2.72563	0.00641786	0.471078	CDC37L1-DT	101929351
ENSG00000162552	3703.75	1.1598	0.425528	2.72556	0.00641916	0.471078	WNT4	54361
ENSG00000123453	21.9574	-2.73138	1.00256	-2.72441	0.00644163	0.471078	SARDH	1757
ENSG00000152705	68.2964	-0.657631	0.241453	-2.72364	0.00645671	0.471078	CATSPER3	347732
ENSG00000109066	2.54484	3.79303	1.39345	2.72204	0.00648812	0.471078	TMEM104	54868
ENSG00000197798	12.7508	2.38856	0.877706	2.72137	0.00650121	0.471078	FAM118B	79607
ENSG00000162148	12.5402	1.38612	0.509484	2.72064	0.00651558	0.471078	SAXO4	220004
ENSG00000095739	4.29197	-2.92691	1.07624	-2.71958	0.00653658	0.471078	BAMBI	25805
ENSG00000100968	2.85366	-4.93851	1.81647	-2.71874	0.00655314	0.471078	NFATC4	4776
ENSG00000107404	8089.76	0.131783	0.0484907	2.7177	0.00657378	0.471078	DVL1	1855
ENSG00000183734	5.62755	-3.353	1.2339	-2.71739	0.00657985	0.471078	ASCL2	430
ENSG00000280169	6.69974	2.09281	0.771166	2.71382	0.00665116	0.471078	NA	NA
ENSG00000235587	52.06	0.719979	0.265327	2.71355	0.00665665	0.471078	NA	NA
ENSG00000197847	2.95936	-3.95311	1.45685	-2.71347	0.00665828	0.471078	NA	NA
ENSG00000262624	2.68623	3.87807	1.42934	2.71318	0.00666401	0.471078	NA	NA
ENSG00000256690	7.0324	-2.5996	0.959205	-2.71016	0.00672511	0.473562	STX5-DT	105369332
ENSG00000137692	18.5957	2.37176	0.876299	2.70657	0.00679827	0.476018	DCUN1D5	84259
ENSG00000178449	7.58428	2.1238	0.784881	2.70589	0.00681218	0.476018	COX14	84987
ENSG00000177025	2.33092	4.73037	1.74928	2.70419	0.00684717	0.476636	C19orf18	147685
ENSG00000185880	1.46	-3.95822	1.46804	-2.69626	0.00701223	0.483702	TRIM69	140691
ENSG00000167325	6.58981	-2.19645	0.814776	-2.69577	0.00702252	0.483702	RRM1	6240
ENSG00000129595	126.071	0.912302	0.338453	2.6955	0.00702824	0.483702	EPB41L4A	64097
ENSG00000128581	36.4794	-1.098	0.40808	-2.69064	0.0071315	0.488964	IFT22	64792
ENSG00000244378	2.00826	4.51478	1.6789	2.68912	0.00716397	0.48935	RPS2P45	80052
ENSG00000137440	162.231	0.399613	0.148761	2.68627	0.00722542	0.491706	FGFBP1	9982
ENSG00000138101	277.658	-0.641439	0.239043	-2.68336	0.00728862	0.494163	DTNB	1838
ENSG00000235546	4.62727	5.71553	2.13134	2.68166	0.00732581	0.494845	NA	NA
ENSG00000020181	20.1454	-1.27619	0.476127	-2.68036	0.00735437	0.494941	ADGRA2	25960
ENSG00000117152	585.698	0.639361	0.239315	2.67163	0.00754829	0.505168	RGS4	5999
ENSG00000138166	3.28785	-5.14407	1.92724	-2.66913	0.00760472	0.505168	DUSP5	1847
ENSG00000142675	2150.17	0.373305	0.139902	2.66833	0.00762301	0.505168	CNKSR1	10256
ENSG00000287584	66.2637	1.32596	0.49694	2.66826	0.0076246	0.505168	NA	NA
ENSG00000279700	2.89171	-3.90498	1.46398	-2.66737	0.00764483	0.505168	NA	NA
ENSG00000228242	310.136	0.683072	0.256299	2.66514	0.00769573	0.506696	NA	NA
ENSG00000187118	251.328	0.355955	0.133796	2.66044	0.00780397	0.510891	CMC1	152100
ENSG00000270179	2.5281	-4.76402	1.79102	-2.65994	0.00781547	0.510891	NA	NA
ENSG00000280440	50.1099	0.967265	0.364453	2.65402	0.00795385	0.517692	NA	NA
ENSG00000240024	188.458	0.471847	0.177849	2.65307	0.00797628	0.517692	NA	NA
ENSG00000112852	99.027	0.753104	0.284607	2.64612	0.00814206	0.524636	PCDHB2	56133
ENSG00000257246	3.91059	-3.39089	1.28152	-2.64598	0.00814539	0.524636	NA	NA
ENSG00000250548	3.24441	-4.07834	1.54192	-2.64498	0.00816956	0.524636	LINC01303	101927780
ENSG00000135047	15.8462	-1.52994	0.580658	-2.63484	0.00841775	0.538677	CTSL	1514
ENSG00000034239	26.1871	-1.10507	0.419946	-2.63145	0.00850217	0.542177	CLXN	79645
ENSG00000230091	2.59557	-4.79721	1.82492	-2.62872	0.00857059	0.542909	NA	NA
ENSG00000233013	7.37324	-1.58068	0.602164	-2.625	0.00866482	0.542909	NA	NA
ENSG00000226690	97.7779	1.34006	0.510506	2.62497	0.00866564	0.542909	C7orf78	102725191
ENSG00000180011	2.38444	4.75817	1.81283	2.62472	0.008672	0.542909	PTGR3	284273
ENSG00000272572	1.85901	-4.32875	1.64933	-2.62454	0.00867648	0.542909	NA	NA
ENSG00000204231	63.2412	-0.694292	0.264639	-2.62354	0.00870206	0.542909	RXRB	6257
ENSG00000197702	3.93037	-3.41271	1.30119	-2.62276	0.00872203	0.542909	PARVA	55742
ENSG00000247853	1.86881	-4.33448	1.65592	-2.61756	0.00885599	0.547213	NA	NA
ENSG00000260830	1.26606	-3.76986	1.44112	-2.61592	0.00889879	0.547213	LOC107984643	107984643
ENSG00000268621	3.96717	5.49274	2.09985	2.61578	0.00890246	0.547213	IGFL2-AS1	645553
ENSG00000232872	5.43054	-3.29229	1.2593	-2.61438	0.00893889	0.547213	CTAGE3P	220112
ENSG00000144029	371.885	0.439427	0.168112	2.61389	0.00895173	0.547213	MRPS5	64969
ENSG00000105988	1.55418	-4.07253	1.55848	-2.61315	0.0089712	0.547213	NA	NA
ENSG00000196312	21.4325	1.14714	0.439329	2.61112	0.00902463	0.548638	NA	NA
ENSG00000072422	5.42034	-3.26689	1.25186	-2.60963	0.00906397	0.549198	RHOBTB1	9886
ENSG00000167670	4.23615	2.93247	1.12468	2.60738	0.00912393	0.551001	CHAF1A	10036
ENSG00000256628	155.131	-0.688503	0.26448	-2.60323	0.0092349	0.555862	ZBTB11-AS1	100009676
ENSG00000137492	4.6279	-2.18113	0.838528	-2.60114	0.00929148	0.557428	THAP12	5612
ENSG00000176454	1.28855	-3.78173	1.45599	-2.59735	0.00939451	0.561761	LPCAT4	254531
ENSG00000246705	9.38032	1.80797	0.69707	2.59367	0.00949564	0.565952	H2AJ	55766
ENSG00000171634	3.48796	3.30637	1.27616	2.59087	0.00957346	0.568732	BPTF	2186
ENSG00000196781	15.8249	-2.30824	0.892613	-2.58593	0.00971153	0.575061	TLE1	7088
ENSG00000244491	2.75851	4.96709	1.92312	2.58283	0.0097994	0.578387	NA	NA
ENSG00000280259	1.90977	-4.35792	1.68803	-2.58166	0.00983256	0.578472	NA	NA
ENSG00000057252	495.363	-0.23678	0.0917841	-2.57975	0.0098871	0.57981	SOAT1	6646
ENSG00000155792	15.3476	-1.10432	0.428286	-2.57846	0.00992419	0.58012	DEPTOR	64798
ENSG00000122203	117.863	0.652962	0.253491	2.57588	0.00999854	0.582599	KIAA1191	57179
ENSG00000244879	4.28527	-4.49836	1.74798	-2.57346	0.0100688	0.584826	NA	NA
ENSG00000280009	121.619	0.446566	0.17364	2.57179	0.0101174	0.585552	NA	NA
ENSG00000273181	126.057	-0.519255	0.202037	-2.57009	0.0101672	0.585552	NA	NA
ENSG00000124749	73.7126	0.601732	0.234161	2.56973	0.0101777	0.585552	COL21A1	81578
ENSG00000168734	4.61251	4.69416	1.83461	2.55866	0.0105075	0.60263	PKIG	11142
ENSG00000151148	3.96785	-4.38883	1.71778	-2.55494	0.0106207	0.606673	UBE3B	89910
ENSG00000137285	69.2357	-0.554438	0.217075	-2.55413	0.0106452	0.606673	TUBB2B	347733
ENSG00000250746	117.363	-0.768122	0.30093	-2.55249	0.0106955	0.606673	LOC100288073	100288073
ENSG00000166432	34.9027	0.872499	0.341987	2.55127	0.0107333	0.606673	ZMAT1	84460
ENSG00000126822	3.81603	-5.35707	2.1008	-2.55001	0.0107718	0.606673	PLEKHG3	26030
ENSG00000232713	328.921	-0.399519	0.156685	-2.54983	0.0107776	0.606673	NA	NA
ENSG00000091157	6.1841	2.72229	1.06869	2.54731	0.0108556	0.606817	WDR7	23335
ENSG00000142046	2.17007	3.55707	1.39722	2.54582	0.0109022	0.606817	TMEM91	641649
ENSG00000174572	99.3719	0.748071	0.293913	2.54521	0.0109212	0.606817	RPL10P2	442171
ENSG00000249476	117.778	0.541032	0.212606	2.54477	0.010935	0.606817	LOC285638	285638
ENSG00000135912	232.26	-0.364915	0.143419	-2.5444	0.0109465	0.606817	TTLL4	9654
ENSG00000006534	11.1708	-1.91134	0.752554	-2.5398	0.0110915	0.612023	ALDH3B1	221
ENSG00000226287	2.37602	3.68229	1.45012	2.5393	0.0111075	0.612023	NA	NA
ENSG00000271367	64.5088	-0.946761	0.373099	-2.53756	0.0111629	0.61322	NA	NA
ENSG00000234337	1.97147	-4.39554	1.73393	-2.53501	0.0112445	0.614112	NA	NA
ENSG00000113946	158.428	-0.5833	0.230166	-2.53426	0.0112684	0.614112	CLDN16	10686
ENSG00000107738	5.34024	-2.08766	0.823894	-2.5339	0.0112802	0.614112	VSIR	64115
ENSG00000135404	1.56109	-4.07606	1.60991	-2.53185	0.0113462	0.614691	CD63	967
ENSG00000156502	2.38891	-3.61429	1.42774	-2.53148	0.0113582	0.614691	SUPV3L1	6832
ENSG00000198205	50.6821	0.849043	0.335533	2.53043	0.0113923	0.614712	ZXDA	7789
ENSG00000239455	349.863	0.940787	0.371956	2.5293	0.0114291	0.614877	NA	NA
ENSG00000224546	37.4448	1.42006	0.563159	2.52159	0.0116825	0.626661	EIF4BP3	100128771
ENSG00000137073	20.2285	-1.26758	0.503066	-2.51971	0.0117453	0.62755	UBAP2	55833
ENSG00000276136	8.7743	2.8057	1.11416	2.51821	0.0117953	0.62755	NA	NA
ENSG00000198169	10.9851	-2.17032	0.862132	-2.51738	0.011823	0.62755	ZNF251	90987
ENSG00000270120	3.21617	-5.10919	2.03036	-2.5164	0.011856	0.62755	NA	NA
ENSG00000248994	102.577	-0.576922	0.229305	-2.51595	0.0118711	0.62755	LOC124901165	124901165
ENSG00000249207	160.275	0.467212	0.185792	2.51471	0.0119131	0.627949	NA	NA
ENSG00000165898	5.55958	2.24363	0.892858	2.51286	0.0119756	0.629427	ISCA2	122961
ENSG00000259230	5.95821	3.55293	1.41481	2.51124	0.0120307	0.630506	LINC02323	105370681
ENSG00000023697	2.06561	-3.39147	1.35295	-2.50673	0.0121854	0.634871	DERA	51071
ENSG00000067365	3.69867	-5.3073	2.1175	-2.50639	0.012197	0.634871	METTL22	79091
ENSG00000286900	148.129	-0.673106	0.268752	-2.50456	0.0122604	0.634871	NA	NA
ENSG00000148943	17.0369	1.4158	0.565575	2.50329	0.0123045	0.634871	LIN7C	55327
ENSG00000228335	63.3238	0.725151	0.289743	2.50274	0.0123235	0.634871	NA	NA
ENSG00000229153	45.7625	0.740374	0.295843	2.50259	0.0123289	0.634871	EPHA1-AS1	285965
ENSG00000204172	11.6832	1.73953	0.695367	2.50159	0.0123636	0.634871	AGAP9	642517
ENSG00000022976	3.05018	-3.99166	1.59737	-2.49889	0.0124584	0.634871	ZNF839	55778
ENSG00000269986	2.10485	-4.49486	1.7989	-2.49867	0.0124661	0.634871	NA	NA
ENSG00000228280	11.9987	1.6771	0.671259	2.49844	0.012474	0.634871	NA	NA
ENSG00000254560	5.07681	-2.02899	0.812312	-2.49779	0.0124969	0.634871	BBOX1-AS1	103695435
ENSG00000154518	261.37	-0.366403	0.146853	-2.49503	0.0125946	0.636817	ATP5MC3	518
ENSG00000143079	703.659	-0.249549	0.10003	-2.49474	0.0126051	0.636817	CTTNBP2NL	55917
ENSG00000219507	35.3147	-1.02468	0.411268	-2.49151	0.0127202	0.640127	NA	NA
ENSG00000266998	2.02915	4.52678	1.81738	2.49082	0.0127447	0.640127	NA	NA
ENSG00000280138	4.09184	-3.4614	1.39025	-2.48978	0.0127823	0.640127	NA	NA
ENSG00000254846	2.1005	-3.40707	1.36886	-2.48898	0.012811	0.640127	NA	NA
ENSG00000196387	2.23388	-3.51382	1.41427	-2.48455	0.0129714	0.643509	ZNF140	7699
ENSG00000157625	24.7802	-0.829894	0.334168	-2.48346	0.0130112	0.643509	TAB3	257397
ENSG00000272087	138.679	-0.549239	0.221163	-2.48341	0.0130131	0.643509	NA	NA
ENSG00000196236	2.5669	4.86428	1.95951	2.48239	0.0130503	0.643509	XPNPEP3	63929
ENSG00000267285	3.0816	-3.01046	1.213	-2.48182	0.0130714	0.643509	NA	NA
ENSG00000279361	2.39313	4.76304	1.91957	2.4813	0.0130903	0.643509	NA	NA
ENSG00000111249	5.76547	-2.88821	1.16487	-2.47944	0.0131591	0.644075	CUX2	23316
ENSG00000271334	99.9577	-0.465089	0.187699	-2.47784	0.013218	0.644075	LINC02104	101926940
ENSG00000132170	267.707	0.372467	0.150412	2.47631	0.0132748	0.644075	PPARG	5468
ENSG00000109814	107.721	-0.591416	0.238877	-2.47582	0.0132932	0.644075	UGDH	7358
ENSG00000152661	55.2143	-0.853156	0.344624	-2.47562	0.0133007	0.644075	GJA1	2697
ENSG00000188051	1.34345	3.93478	1.59026	2.4743	0.0133498	0.644075	TMEM221	100130519
ENSG00000260493	35.2403	0.788519	0.318731	2.47393	0.0133636	0.644075	E2F5-DT	102723322
ENSG00000165389	4.38398	-3.57176	1.44445	-2.47275	0.0134079	0.644075	SPTSSA	171546
ENSG00000139915	2.83289	3.00307	1.21462	2.47243	0.0134197	0.644075	MDGA2	161357
ENSG00000172943	28.2211	-0.798999	0.323797	-2.4676	0.0136024	0.649596	PHF8	23133
ENSG00000013441	366.675	0.58025	0.235157	2.4675	0.013606	0.649596	CLK1	1195
ENSG00000238042	506.099	0.27635	0.112072	2.46583	0.0136697	0.650937	NA	NA
ENSG00000179889	3.46609	-4.17602	1.69581	-2.46254	0.0137955	0.655215	PDXDC1	23042
ENSG00000112425	82.1173	0.565073	0.229642	2.46066	0.013868	0.656947	EPM2A	7957
ENSG00000265713	2.01603	3.4321	1.39738	2.45611	0.0140452	0.662089	LOC100421100	100421100
ENSG00000272661	32.2703	-0.758024	0.308642	-2.456	0.0140495	0.662089	NA	NA
ENSG00000165006	22.9005	1.05044	0.427946	2.4546	0.014104	0.662089	UBAP1	51271
ENSG00000164707	23.1238	-1.07432	0.437757	-2.45415	0.0141218	0.662089	SLC13A4	26266
ENSG00000163006	308.769	0.579475	0.236434	2.4509	0.01425	0.664092	CCDC138	165055
ENSG00000158636	12.484	1.65188	0.674133	2.45038	0.0142706	0.664092	EMSY	56946
ENSG00000287454	1.4404	-3.94839	1.61139	-2.4503	0.0142737	0.664092	NA	NA
ENSG00000271228	398.865	0.235522	0.0963212	2.44518	0.0144781	0.671886	NA	NA
ENSG00000137817	4.46367	4.65162	1.90308	2.44425	0.0145152	0.671899	PARP6	56965
ENSG00000200571	183.76	0.500998	0.205107	2.44262	0.0145812	0.673246	RNU6-1284P	106480126
ENSG00000135452	6.34305	2.83495	1.16176	2.44022	0.0146784	0.676023	TSPAN31	6302
ENSG00000196810	94.5658	-0.69938	0.286893	-2.43777	0.0147781	0.678901	CTBP1-DT	92070
ENSG00000228672	109.859	0.476386	0.1955	2.43676	0.0148194	0.679086	PROB1	389333
ENSG00000103932	6.81957	3.74521	1.53755	2.43584	0.0148574	0.679122	RPAP1	26015
ENSG00000151778	4.80627	2.73588	1.12393	2.4342	0.0149247	0.68049	SERP2	387923
ENSG00000214954	38.5313	1.31755	0.54206	2.43064	0.0150723	0.682498	LRRC69	100130742
ENSG00000236017	23.0856	-1.09084	0.448833	-2.4304	0.0150823	0.682498	NA	NA
ENSG00000114124	206.411	0.388396	0.159822	2.43018	0.0150911	0.682498	GRK7	131890
ENSG00000148798	8.99647	1.59127	0.654971	2.42953	0.0151184	0.682498	INA	9118
ENSG00000180543	21.9096	-0.961429	0.39601	-2.42779	0.015191	0.684085	TSPYL5	85453
ENSG00000187325	50.3904	0.84897	0.350062	2.4252	0.0153	0.687293	TAF9B	51616
ENSG00000138629	2.69405	2.89335	1.19404	2.42315	0.0153866	0.689486	UBL7	84993
ENSG00000128645	51.8062	-5.8976	2.43511	-2.42191	0.0154393	0.690151	HOXD1	3231
ENSG00000257839	7.78601	3.55218	1.46774	2.42017	0.0155131	0.691753	NA	NA
ENSG00000144681	239.254	0.450793	0.186359	2.41895	0.0155653	0.692389	STAC	6769
ENSG00000206503	57.0535	-0.576453	0.238402	-2.41799	0.0156065	0.692533	HLA-A	3105
ENSG00000198146	1.12979	-3.5902	1.48631	-2.41552	0.0157129	0.694828	ZNF770	54989
ENSG00000186001	177.962	0.465119	0.192687	2.41386	0.0157844	0.694828	LRCH3	84859
ENSG00000274628	9.51526	-2.20059	0.912382	-2.41192	0.0158689	0.694828	NA	NA
ENSG00000188095	2.7272	-4.87141	2.02002	-2.41157	0.015884	0.694828	MESP2	145873
ENSG00000259820	11.161	-1.629	0.675503	-2.41153	0.0158856	0.694828	NA	NA
ENSG00000212994	6.52123	-2.74628	1.13882	-2.41151	0.0158868	0.694828	NA	NA
ENSG00000151117	11.8522	-1.3387	0.555708	-2.40899	0.0159967	0.696806	TMEM86A	144110
ENSG00000273711	6.34091	1.56715	0.650831	2.40793	0.0160432	0.696806	NA	NA
ENSG00000102189	1.91665	-3.26929	1.35776	-2.40785	0.0160466	0.696806	EEA1	8411
ENSG00000167110	21.5322	0.851182	0.353667	2.40673	0.0160961	0.697293	GOLGA2	2801
ENSG00000139178	7.7545	2.60324	1.08346	2.40271	0.0162742	0.703338	C1RL	51279
ENSG00000258320	2.89976	-2.9344	1.22185	-2.40161	0.0163232	0.70346	LOC100128674	100128674
ENSG00000137821	4.72798	2.26664	0.944405	2.40007	0.0163917	0.70346	LRRC49	54839
ENSG00000213542	21.7044	-1.26502	0.527082	-2.40005	0.0163927	0.70346	RPL7AP43	644236
ENSG00000230417	4.22663	-2.38858	0.996108	-2.39791	0.0164889	0.705926	LINC00595	414243
ENSG00000120658	2.8345	-4.92244	2.05511	-2.39522	0.0166106	0.709472	ENOX1	55068
ENSG00000280327	3.13612	-4.02809	1.68447	-2.39131	0.0167885	0.711519	NA	NA
ENSG00000248909	72.0266	-0.723677	0.302756	-2.3903	0.0168346	0.711519	NA	NA
ENSG00000227141	569.413	0.317413	0.132813	2.38992	0.0168518	0.711519	NA	NA
ENSG00000187672	255.523	0.749071	0.31355	2.389	0.0168941	0.711519	ERC2	26059
ENSG00000137807	4.16319	2.08114	0.87123	2.38874	0.0169062	0.711519	KIF23	9493
ENSG00000170423	2.91995	-2.92279	1.22367	-2.38855	0.016915	0.711519	KRT78	196374
ENSG00000272345	103.313	0.494776	0.20723	2.38757	0.0169602	0.711519	NA	NA
ENSG00000100612	2.88882	-3.90451	1.6355	-2.38734	0.0169707	0.711519	DHRS7	51635
ENSG00000259810	1.61588	-4.11242	1.72355	-2.38601	0.0170323	0.712467	NA	NA
ENSG00000170364	275.851	0.313738	0.131708	2.38208	0.0172153	0.715312	SETMAR	6419
ENSG00000048392	29.4442	1.83131	0.768818	2.38198	0.01722	0.715312	RRM2B	50484
ENSG00000237638	364.876	0.288967	0.121327	2.38172	0.0172321	0.715312	LINC02245	400958
ENSG00000005421	41.2775	-0.947465	0.397897	-2.38118	0.0172572	0.715312	PON1	5444
ENSG00000232295	59.7038	-0.985272	0.414079	-2.37943	0.0173393	0.717084	NA	NA
ENSG00000227375	177.109	0.449534	0.189414	2.37328	0.0176308	0.725011	DLG1-AS1	100507086
ENSG00000147509	9.94847	-2.71591	1.14489	-2.37221	0.017682	0.725011	RGS20	8601
ENSG00000249353	97.189	-0.816555	0.34422	-2.37219	0.0176831	0.725011	NA	NA
ENSG00000139572	1.26895	-3.76999	1.58934	-2.37204	0.01769	0.725011	GPR84	53831
ENSG00000173889	156.617	-0.404228	0.17058	-2.36972	0.0178015	0.727944	PHC3	80012
ENSG00000105058	2.70175	2.8765	1.2144	2.36865	0.017853	0.72842	FAM32A	26017
ENSG00000171956	4.30211	-5.52984	2.33791	-2.3653	0.0180157	0.728598	FOXB1	27023
ENSG00000137522	4.15165	-2.38566	1.00895	-2.3645	0.0180544	0.728598	RNF121	55298
ENSG00000241395	449.044	-0.353617	0.149566	-2.36429	0.0180649	0.728598	RN7SL344P	106480503
ENSG00000067836	4.2798	4.5891	1.94263	2.36232	0.018161	0.728598	ROGDI	79641
ENSG00000120278	103.532	1.02568	0.4344	2.36114	0.0182189	0.728598	PLEKHG1	57480
ENSG00000102786	8.28454	2.71575	1.15023	2.36106	0.0182227	0.728598	INTS6	26512
ENSG00000116455	879.313	0.480578	0.20357	2.36076	0.0182377	0.728598	WDR77	79084
ENSG00000262380	8.80036	2.56108	1.08532	2.35975	0.0182872	0.728598	NA	NA
ENSG00000234191	25.8619	-0.882754	0.374104	-2.35965	0.0182923	0.728598	LINC01283	107985711
ENSG00000256812	4.18374	-4.46594	1.89319	-2.35896	0.0183265	0.728598	CAPNS2	84290
ENSG00000258102	5.39017	-3.25441	1.37982	-2.35859	0.0183447	0.728598	MAP1LC3B2	643246
ENSG00000147065	20.3027	-1.10817	0.469844	-2.35858	0.0183449	0.728598	MSN	4478
ENSG00000275401	2.92688	5.05369	2.14351	2.35767	0.0183899	0.728598	NA	NA
ENSG00000280088	2.72572	-2.82738	1.1995	-2.35713	0.0184167	0.728598	NA	NA
ENSG00000271560	8.90797	-2.97047	1.26468	-2.3488	0.018834	0.742213	NA	NA
ENSG00000119514	11.1517	-1.5137	0.644502	-2.34864	0.0188422	0.742213	GALNT12	79695
ENSG00000102595	1.29144	-3.78632	1.61307	-2.34728	0.0189112	0.743322	UGGT2	55757
ENSG00000084676	349.498	-0.391067	0.166675	-2.34629	0.0189616	0.743701	NCOA1	8648
ENSG00000063854	3.82583	-5.36055	2.28753	-2.34338	0.0191101	0.746165	HAGH	3029
ENSG00000205981	158.569	-0.660424	0.281868	-2.34303	0.0191279	0.746165	DNAJC19	131118
ENSG00000124380	377.478	0.464854	0.19843	2.34265	0.0191471	0.746165	SNRNP27	11017
ENSG00000132692	732.88	0.453773	0.193798	2.34148	0.0192076	0.746926	BCAN	63827
ENSG00000172379	1.81742	3.29127	1.40864	2.33648	0.019466	0.755363	ARNT2	9915
ENSG00000263001	75.0521	0.688574	0.29523	2.33233	0.0196833	0.761056	GTF2I	2969
ENSG00000185834	2.92222	4.00036	1.71623	2.33089	0.019759	0.761056	NA	NA
ENSG00000163558	115.023	-1.02142	0.438265	-2.33061	0.019774	0.761056	PRKCI	5584
ENSG00000175294	6.59668	-1.55748	0.668365	-2.33028	0.0197912	0.761056	CATSPER1	117144
ENSG00000163374	1754.22	1.0749	0.461439	2.32945	0.019835	0.761056	YY1AP1	55249
ENSG00000206140	4.06164	3.50634	1.50567	2.32875	0.0198721	0.761056	TMEM191C	645426
ENSG00000259933	1.31105	-3.80167	1.634	-2.3266	0.0199866	0.761056	PKD1-AS1	105371049
ENSG00000260052	1.31105	-3.80167	1.634	-2.3266	0.0199866	0.761056	NA	NA
ENSG00000022267	18.2353	-1.2607	0.541871	-2.32657	0.0199883	0.761056	FHL1	2273
ENSG00000107863	14.0961	1.34598	0.579112	2.32422	0.0201137	0.763995	ARHGAP21	57584
ENSG00000111684	8.80902	-2.25754	0.97203	-2.3225	0.0202061	0.763995	LPCAT3	10162
ENSG00000144214	311.683	0.447672	0.192772	2.32229	0.0202175	0.763995	LYG1	129530
ENSG00000179241	3.72315	-3.36072	1.44734	-2.322	0.020233	0.763995	LDLRAD3	143458
ENSG00000007062	183.429	0.418424	0.180345	2.32013	0.0203336	0.766209	PROM1	8842
ENSG00000119979	2.33786	-3.59418	1.55073	-2.31773	0.0204639	0.769528	DENND10	404636
ENSG00000169860	166.098	0.574167	0.247926	2.31588	0.0205649	0.770453	P2RY1	5028
ENSG00000133195	1.88425	4.41705	1.9079	2.31513	0.0206057	0.770453	SLC39A11	201266
ENSG00000230673	19.1585	-1.43836	0.621417	-2.31464	0.0206326	0.770453	NA	NA
ENSG00000215114	28.2754	-0.953058	0.411886	-2.31389	0.0206739	0.770453	UBXN2B	137886
ENSG00000227854	314.302	-0.4534	0.195987	-2.31342	0.0206997	0.770453	NA	NA
ENSG00000229994	1639.58	0.286836	0.124071	2.31187	0.0207848	0.771	RPL5P4	643343
ENSG00000279283	54.0411	2.10598	0.911042	2.31161	0.020799	0.771	NA	NA
ENSG00000198939	74.0347	-0.832396	0.360251	-2.3106	0.0208551	0.771511	ZFP2	80108
ENSG00000176386	26.3205	1.10977	0.48061	2.30909	0.0209386	0.773031	CDC26	246184
ENSG00000145642	158.554	0.532526	0.231051	2.3048	0.0211778	0.776557	SHISAL2B	100132916
ENSG00000091137	24.23	-1.00097	0.434342	-2.30456	0.0211912	0.776557	SLC26A4	5172
ENSG00000178385	203.246	-0.38989	0.169206	-2.30423	0.0212098	0.776557	PLEKHM3	389072
ENSG00000101811	44.3671	0.871711	0.378332	2.30409	0.0212174	0.776557	CSTF2	1478
ENSG00000165078	37.7332	0.823265	0.357417	2.30337	0.0212579	0.776557	CPA6	57094
ENSG00000124217	1.36294	3.94906	1.71489	2.30281	0.0212895	0.776557	MOCS3	27304
ENSG00000259556	7.44941	2.26369	0.983531	2.3016	0.0213578	0.777492	NA	NA
ENSG00000164070	99.5327	-0.592019	0.257427	-2.29976	0.0214621	0.779732	HSPA4L	22824
ENSG00000223561	23.0169	-1.43625	0.625052	-2.2978	0.0215729	0.781853	LINC03007	646588
ENSG00000165948	5.1269	3.96427	1.72568	2.29722	0.0216062	0.781853	IFI27L1	122509
ENSG00000100650	5.77706	-4.04561	1.76231	-2.29563	0.0216972	0.782815	SRSF5	6430
ENSG00000185596	2.87327	-4.94736	2.15615	-2.29454	0.0217597	0.782815	NA	NA
ENSG00000135919	177.328	-0.432847	0.188645	-2.2945	0.0217616	0.782815	SERPINE2	5270
ENSG00000259286	4.9632	3.2044	1.39732	2.29326	0.0218332	0.782832	NA	NA
ENSG00000232774	4.21483	-3.54914	1.54796	-2.29278	0.0218605	0.782832	LINC03033	400221
ENSG00000150636	2.23253	3.58088	1.56216	2.29226	0.0218908	0.782832	CCDC102B	79839
ENSG00000118523	75.8062	0.571527	0.249503	2.29066	0.021983	0.78459	CCN2	1490
ENSG00000170632	51.8048	0.63106	0.275755	2.28848	0.0221096	0.786592	ARMC10	83787
ENSG00000280378	1026.69	-0.387049	0.169159	-2.28808	0.022133	0.786592	NA	NA
ENSG00000256167	13.1626	2.33511	1.02112	2.28681	0.0222068	0.786592	NA	NA
ENSG00000280916	52.9987	-0.939912	0.411029	-2.28673	0.0222116	0.786592	NA	NA
ENSG00000139899	7.70874	2.85793	1.25098	2.28456	0.0223384	0.788314	CBLN3	643866
ENSG00000157954	70.9104	0.623252	0.272827	2.28442	0.0223467	0.788314	WIPI2	26100
ENSG00000122432	1017.47	0.250351	0.109745	2.28121	0.0225362	0.793466	SPATA1	100505741
ENSG00000256053	2.53325	-4.76664	2.09091	-2.27969	0.0226259	0.794881	COA8	84334
ENSG00000197744	94.3491	-0.566178	0.248426	-2.27906	0.0226636	0.794881	NA	NA
ENSG00000236762	7.14825	2.01529	0.885596	2.27564	0.0228678	0.800229	NA	NA
ENSG00000179428	64.3569	0.567161	0.249316	2.27487	0.0229137	0.800229	IL6-AS1	541472
ENSG00000270813	18.198	-1.57109	0.69083	-2.27421	0.0229535	0.800229	NA	NA
ENSG00000250591	34.7089	-0.676826	0.297829	-2.27253	0.0230545	0.800229	PRSS3P1	168330
ENSG00000070808	67.4132	-0.690693	0.304109	-2.2712	0.0231346	0.800229	CAMK2A	815
ENSG00000065150	8.04446	4.05002	1.78345	2.27089	0.0231535	0.800229	IPO5	3843
ENSG00000206535	133.377	-0.70111	0.308843	-2.27012	0.0232004	0.800229	LNP1	348801
ENSG00000155980	6.71316	2.60927	1.14942	2.27008	0.0232025	0.800229	KIF5A	3798
ENSG00000204685	308.814	-0.289548	0.127557	-2.26994	0.0232109	0.800229	NA	NA
ENSG00000145388	93.3458	-0.854051	0.376827	-2.26643	0.023425	0.806087	METTL14	57721
ENSG00000204177	2.17939	-3.48148	1.53699	-2.26513	0.0235047	0.807304	NA	NA
ENSG00000172058	101.809	-0.45319	0.200172	-2.26401	0.0235738	0.807399	SERF1A	8293
ENSG00000166004	10.2719	1.15648	0.510994	2.26319	0.023624	0.807399	CEP295	85459
ENSG00000163364	215.946	-0.353414	0.156175	-2.26293	0.0236403	0.807399	LINC01116	375295
ENSG00000156453	109.232	0.508484	0.224826	2.26168	0.0237172	0.808511	PCDH1	5097
ENSG00000157600	39.5749	0.955075	0.42243	2.26091	0.0237651	0.808598	TMEM164	84187
ENSG00000169957	1.13959	-3.6003	1.59322	-2.25976	0.0238361	0.808598	ZNF768	79724
ENSG00000213445	8.35621	-1.62789	0.720468	-2.25949	0.0238527	0.808598	SIPA1	6494
ENSG00000279266	10.7647	-1.93783	0.858266	-2.25784	0.0239557	0.808967	NA	NA
ENSG00000122482	681.668	-0.34045	0.150803	-2.25758	0.0239719	0.808967	ZNF644	84146
ENSG00000107625	1.54437	-4.0607	1.79919	-2.25696	0.0240107	0.808967	DDX50	79009
ENSG00000136738	4.78555	-1.91183	0.847743	-2.2552	0.0241209	0.808967	STAM	8027
ENSG00000085721	4.68191	2.29775	1.01915	2.25457	0.0241606	0.808967	RRN3	54700
ENSG00000068001	201.476	-0.600104	0.266226	-2.25412	0.0241889	0.808967	HYAL2	8692
ENSG00000201699	859.987	0.538553	0.238951	2.25383	0.024207	0.808967	RNVU1-24	106480167
ENSG00000206659	690.608	0.412312	0.182953	2.25365	0.0242184	0.808967	NA	NA
ENSG00000172613	9.77484	-1.51564	0.673038	-2.25193	0.0243267	0.810347	RAD9A	5883
ENSG00000237413	1298.91	0.870625	0.386672	2.25158	0.0243486	0.810347	MGC27382	149047
ENSG00000167656	21.3317	0.913604	0.405917	2.25072	0.0244033	0.810687	LY6D	8581
ENSG00000185122	25.9059	1.87512	0.833738	2.24905	0.0245094	0.81273	HSF1	3297
ENSG00000060642	1967.45	0.209089	0.0930319	2.2475	0.0246083	0.81453	PIGV	55650
ENSG00000172893	5.33101	-1.562	0.695307	-2.2465	0.0246723	0.814667	DHCR7	1717
ENSG00000166946	2.684	2.91786	1.29911	2.24603	0.0247018	0.814667	CCNDBP1	23582
ENSG00000227671	342.96	-0.365041	0.162707	-2.24354	0.024862	0.815718	NA	NA
ENSG00000165997	7.02372	-2.86963	1.27926	-2.24319	0.0248844	0.815718	ARL5B	221079
ENSG00000182107	1.73945	-4.22532	1.88375	-2.24304	0.0248944	0.815718	TMEM30B	161291
ENSG00000284773	1311.81	-0.148106	0.0660375	-2.24276	0.0249125	0.815718	NA	NA
ENSG00000232611	35.3317	0.644474	0.287789	2.2394	0.02513	0.819567	NA	NA
ENSG00000139197	18.0768	1.82023	0.813	2.2389	0.0251621	0.819567	PEX5	5830
ENSG00000250519	9.43044	1.2033	0.537687	2.23792	0.025226	0.819567	NA	NA
ENSG00000085265	19.2213	0.902241	0.403381	2.2367	0.0253061	0.819567	FCN1	2219
ENSG00000251580	187.891	0.41582	0.18595	2.23619	0.0253392	0.819567	LINC02482	105374366
ENSG00000162836	798.278	0.252859	0.113173	2.23428	0.0254648	0.819567	ACP6	51205
ENSG00000073150	1.00295	3.51691	1.57417	2.23413	0.0254744	NA	PANX2	56666
ENSG00000177465	2.17119	-4.53578	2.03024	-2.23411	0.0254759	0.819567	ACOT4	122970
ENSG00000259015	1.42193	-3.93565	1.76173	-2.23397	0.0254849	0.819567	NA	NA
ENSG00000118046	3.41398	3.23215	1.44682	2.23396	0.0254854	0.819567	STK11	6794
ENSG00000109466	144.748	0.472735	0.211703	2.23301	0.0255482	0.819567	KLHL2	11275
ENSG00000152804	9.38221	2.12331	0.952258	2.22977	0.025763	0.819567	HHEX	3087
ENSG00000173848	8.23733	1.60991	0.72204	2.22967	0.0257697	0.819567	NET1	10276
ENSG00000201654	8.04318	-3.11482	1.39701	-2.22963	0.0257719	0.819567	RNU6-7	101954275
ENSG00000175505	8.41247	-2.62146	1.17605	-2.22904	0.0258115	0.819567	CLCF1	23529
ENSG00000061676	260.703	-0.389142	0.174604	-2.22871	0.0258331	0.819567	NCKAP1	10787
ENSG00000147036	20.9802	-1.09592	0.491795	-2.22842	0.0258526	0.819567	LANCL3	347404
ENSG00000259158	1.26317	-3.76581	1.69111	-2.22683	0.0259587	0.819567	NA	NA
ENSG00000130052	17.1866	-1.13995	0.512179	-2.22569	0.0260346	0.819567	STARD8	9754
ENSG00000270012	19.604	-1.2018	0.540108	-2.22511	0.0260741	0.819567	NA	NA
ENSG00000255491	19.5259	-0.865395	0.388947	-2.22497	0.0260832	0.819567	LOC105375743	105375743
ENSG00000000457	567.93	0.239986	0.107868	2.22481	0.0260941	0.819567	SCYL3	57147
ENSG00000149428	9.59767	-1.35695	0.610086	-2.22419	0.0261355	0.819567	HYOU1	10525
ENSG00000111725	3.33772	-3.15946	1.42061	-2.22401	0.0261477	0.819567	PRKAB1	5564
ENSG00000108091	8.94164	-1.62675	0.731486	-2.2239	0.0261554	0.819567	CCDC6	8030
ENSG00000284727	163.111	0.447658	0.201391	2.22284	0.0262269	0.819567	NA	NA
ENSG00000132846	90.4217	-0.645067	0.290272	-2.22229	0.0262639	0.819567	ZBED3	84327
ENSG00000047346	2.00954	-4.42274	1.99029	-2.22216	0.0262725	0.819567	ATOSA	56204
ENSG00000135439	1.08481	-3.55815	1.60138	-2.22193	0.0262883	0.819567	AGAP2	116986
ENSG00000088682	1.44442	-3.95295	1.7804	-2.22026	0.026401	0.821675	COQ9	57017
ENSG00000165912	11.843	1.57431	0.709811	2.21793	0.0265596	0.824803	PACSIN3	29763
ENSG00000196115	37.0607	1.06694	0.481186	2.21732	0.0266015	0.824803	ADAM5	255926
ENSG00000239617	9.57094	-2.21307	0.998619	-2.21613	0.0266824	0.824803	RPL32P27	100271306
ENSG00000235385	62.8918	1.01015	0.455815	2.21613	0.0266824	0.824803	LINC02154	109729169
ENSG00000215417	9.75944	1.73762	0.784647	2.21452	0.026793	0.826821	MIR17HG	407975
ENSG00000089876	23.5742	1.51109	0.683127	2.21202	0.0269653	0.830731	DHX32	55760
ENSG00000256940	9.13186	-1.25094	0.566041	-2.20998	0.0271068	0.831679	PPP1R14B-AS1	105369340
ENSG00000183160	1.0975	-3.5674	1.61482	-2.20916	0.0271635	0.831679	TMEM119	338773
ENSG00000207368	184.611	0.47093	0.213174	2.20914	0.0271652	0.831679	NA	NA
ENSG00000244036	53.4229	-1.30962	0.593002	-2.20846	0.0272125	0.831679	NA	NA
ENSG00000204136	29.6648	0.983479	0.445539	2.20739	0.0272867	0.831679	GGTA1	2681
ENSG00000230734	15.9053	1.17063	0.530418	2.20699	0.0273146	0.831679	RPL10P3	619445
ENSG00000259905	1.7775	-3.1405	1.42298	-2.20698	0.0273153	0.831679	PWRN1	791114
ENSG00000167333	4.61125	-3.05683	1.38622	-2.20516	0.027443	0.832862	TRIM68	55128
ENSG00000010270	57.847	0.482486	0.218802	2.20512	0.0274454	0.832862	STARD3NL	83930
ENSG00000249345	1.78298	-3.14744	1.4301	-2.20085	0.0277468	0.840608	LINC02405	101927592
ENSG00000070367	1.48539	-3.98436	1.81279	-2.19792	0.0279549	0.842433	EXOC5	10640
ENSG00000114841	179.369	-0.342464	0.155829	-2.19768	0.0279717	0.842433	DNAH1	25981
ENSG00000237529	16.0962	-1.85899	0.846393	-2.19637	0.0280658	0.842433	NA	NA
ENSG00000087116	74.0192	-0.885691	0.403262	-2.19632	0.0280691	0.842433	ADAMTS2	9509
ENSG00000165379	4.33468	2.53441	1.15406	2.19608	0.0280862	0.842433	LRFN5	145581
ENSG00000262312	5.57836	-3.94174	1.79568	-2.19512	0.0281547	0.842433	NA	NA
ENSG00000280181	3.22945	-2.41251	1.09921	-2.19477	0.0281798	0.842433	NA	NA
ENSG00000109606	161.248	0.355488	0.161992	2.19448	0.0282006	0.842433	DHX15	1665
ENSG00000239464	164.028	0.767962	0.35	2.19418	0.0282227	0.842433	RN7SL691P	106481112
ENSG00000094841	24.5267	-1.06172	0.484577	-2.19103	0.0284496	0.847583	UPRT	139596
ENSG00000253159	90.5841	-0.552153	0.252068	-2.1905	0.0284882	0.847583	PCDHGA12	26025
ENSG00000164117	95.5083	-0.734637	0.335705	-2.18834	0.0286445	0.849584	FBXO8	26269
ENSG00000113657	55.3572	-0.794098	0.362916	-2.1881	0.028662	0.849584	DPYSL3	1809
ENSG00000150977	4.00194	2.93401	1.3418	2.18663	0.0287697	0.849584	RILPL2	196383
ENSG00000155760	266.486	0.358907	0.164139	2.18661	0.0287714	0.849584	FZD7	8324
ENSG00000201863	198.565	0.5532	0.253022	2.18637	0.0287884	0.849584	LOC124900183	124900183
ENSG00000142686	819.148	-0.896615	0.410715	-2.18306	0.0290314	0.851594	C1orf216	127703
ENSG00000250461	108.909	-0.46398	0.212552	-2.18289	0.0290436	0.851594	NA	NA
ENSG00000248636	13.946	1.45728	0.667677	2.1826	0.0290649	0.851594	PRKAB1-AS1	105370027
ENSG00000003400	226.146	-0.430934	0.197498	-2.18196	0.0291123	0.851594	CASP10	843
ENSG00000095321	16.9067	1.44775	0.663614	2.18161	0.0291382	0.851594	CRAT	1384
ENSG00000144045	126.043	-2.65063	1.21565	-2.18042	0.0292265	0.851594	DQX1	165545
ENSG00000174938	1.1269	-3.59159	1.64723	-2.18038	0.0292292	0.851594	SEZ6L2	26470
ENSG00000273270	46.067	0.757623	0.34758	2.17971	0.029279	0.851594	NA	NA
ENSG00000165816	13.897	2.49802	1.14669	2.17847	0.0293709	0.851594	VWA2	340706
ENSG00000187472	55.2748	-0.613146	0.281505	-2.1781	0.0293989	0.851594	NA	NA
ENSG00000155093	27.998	-0.747461	0.343199	-2.17792	0.0294119	0.851594	PTPRN2	5799
ENSG00000265093	7.16912	1.80211	0.82747	2.17785	0.0294168	0.851594	RN7SL246P	106480989
ENSG00000166793	5.00073	-3.77849	1.73697	-2.17533	0.0296055	0.854738	YPEL4	219539
ENSG00000145216	161.303	0.322757	0.148411	2.17474	0.0296493	0.854738	FIP1L1	81608
ENSG00000107140	12.0506	-1.15682	0.531986	-2.17452	0.029666	0.854738	TESK1	7016
ENSG00000143889	497.585	0.576427	0.265686	2.16958	0.0300384	0.864103	HNRNPLL	92906
ENSG00000287415	224.062	-0.479851	0.221325	-2.16808	0.0301523	0.865801	NA	NA
ENSG00000225982	707.796	0.62337	0.287602	2.16747	0.0301987	0.865801	NA	NA
ENSG00000147576	22.5957	-0.949243	0.43813	-2.16658	0.0302671	0.865801	ADHFE1	137872
ENSG00000078140	127.987	-0.331073	0.152896	-2.16535	0.0303612	0.865801	UBE2K	3093
ENSG00000137310	137.089	0.860913	0.397631	2.16511	0.0303796	0.865801	TCF19	6941
ENSG00000197588	4.80158	3.13192	1.44697	2.16447	0.0304281	0.865801	NA	NA
ENSG00000254634	1.96631	3.41531	1.57791	2.16445	0.0304298	0.865801	SMG1P6	100422558
ENSG00000117036	452.372	-0.377388	0.174441	-2.16341	0.0305096	0.866424	ETV3	2117
ENSG00000117614	1891.36	0.184733	0.0854398	2.16215	0.0306069	0.866424	SYF2	25949
ENSG00000136867	6.44624	-1.93697	0.896132	-2.16147	0.0306588	0.866424	SLC31A2	1318
ENSG00000225177	41.6185	-1.02226	0.473068	-2.16091	0.0307024	0.866424	LOC124900217	124900217
ENSG00000013288	82.9797	-1.02177	0.472969	-2.16032	0.0307476	0.866424	MAN2B2	23324
ENSG00000250722	120.293	0.587596	0.272231	2.15844	0.0308934	0.866424	SELENOP	6414
ENSG00000153060	1.15228	-3.61278	1.67423	-2.15787	0.030938	0.866424	TEKT5	146279
ENSG00000102893	1.15228	-3.61278	1.67423	-2.15787	0.030938	0.866424	PHKB	5257
ENSG00000226007	21.9867	0.967541	0.44841	2.15771	0.03095	0.866424	NA	NA
ENSG00000134602	19.6953	-0.837542	0.38818	-2.15761	0.0309583	0.866424	STK26	51765
ENSG00000175548	11.4271	1.9282	0.893852	2.15718	0.0309916	0.866424	ALG10B	144245
ENSG00000172757	2.4577	-3.66703	1.70056	-2.15636	0.0310553	0.866424	CFL1	1072
ENSG00000212402	181.495	0.89592	0.415512	2.15618	0.0310693	0.866424	SNORA74B	677841
ENSG00000132207	1.68332	3.15516	1.46538	2.15313	0.0313085	0.870675	SLX1A	548593
ENSG00000151151	3.86091	-1.84459	0.856746	-2.15302	0.0313172	0.870675	IPMK	253430
ENSG00000112699	71.6998	-0.53026	0.246467	-2.15145	0.031441	0.872032	GMDS	2762
ENSG00000118217	651.432	0.453993	0.211059	2.15103	0.0314741	0.872032	ATF6	22926
ENSG00000177613	4.53659	-1.80496	0.83929	-2.15058	0.0315094	0.872032	CSTF2T	23283
ENSG00000213866	40.7085	1.05253	0.48984	2.14873	0.0316559	0.874759	NA	NA
ENSG00000279598	277.631	0.373254	0.17377	2.14797	0.0317158	0.875086	NA	NA
ENSG00000258512	2.66381	2.91458	1.35847	2.14549	0.031914	0.878614	LINC00239	145200
ENSG00000133687	10.2204	1.22322	0.570364	2.14463	0.0319826	0.878614	TMTC1	83857
ENSG00000182504	230.399	0.434228	0.202479	2.14456	0.0319881	0.878614	CEP97	79598
ENSG00000182873	8979.25	0.558719	0.260669	2.1434	0.0320807	0.879385	PRKCZ-AS1	100506504
ENSG00000140511	6.4981	2.49051	1.16216	2.14301	0.0321126	0.879385	HAPLN3	145864
ENSG00000112237	72.1782	0.605847	0.282837	2.14204	0.0321905	0.879489	CCNC	892
ENSG00000130714	20.4744	0.896676	0.418663	2.14176	0.0322129	0.879489	POMT1	10585
ENSG00000114268	149.793	-0.582079	0.271956	-2.14034	0.0323272	0.881292	PFKFB4	5210
ENSG00000253417	92.2988	0.487708	0.228247	2.13675	0.032618	0.88549	LINC02159	285629
ENSG00000130177	17.6774	1.60136	0.749617	2.13623	0.0326605	0.88549	CDC16	8881
ENSG00000119760	422.876	0.879	0.411553	2.13581	0.0326946	0.88549	SUPT7L	9913
ENSG00000272459	97.1231	0.620653	0.290709	2.13497	0.0327636	0.88549	FAM193B-DT	105377750
ENSG00000162004	7.86918	3.52347	1.65111	2.134	0.0328427	0.88549	CCDC78	124093
ENSG00000185904	7.66793	2.38391	1.11732	2.13359	0.0328764	0.88549	LINC00839	84856
ENSG00000171045	24.9716	0.979705	0.459217	2.13343	0.0328899	0.88549	TSNARE1	203062
ENSG00000258670	4.047	2.41297	1.13106	2.13338	0.0328937	0.88549	NA	NA
ENSG00000120533	14.097	-1.39381	0.653446	-2.13302	0.032923	0.88549	ENY2	56943
ENSG00000236901	9.63897	-2.43	1.13951	-2.13249	0.0329667	0.88549	MIR600HG	81571
ENSG00000136854	3.90096	-3.3938	1.59196	-2.13183	0.0330205	0.885628	STXBP1	6812
ENSG00000286912	33.1538	-0.864385	0.405614	-2.13105	0.0330848	0.886051	NA	NA
ENSG00000267222	2.41801	4.77768	2.243	2.13004	0.0331682	0.886981	NA	NA
ENSG00000151612	151.489	0.55294	0.260054	2.12625	0.0334825	0.892288	ZNF827	152485
ENSG00000110031	3.63791	-2.63727	1.2409	-2.12529	0.0335627	0.892288	LPXN	9404
ENSG00000242992	150.42	-0.372294	0.17525	-2.12436	0.03364	0.892288	NA	NA
ENSG00000273226	32.452	0.820403	0.386425	2.12306	0.0337486	0.892288	NA	NA
ENSG00000040341	25.8005	0.780711	0.367736	2.12302	0.0337522	0.892288	STAU2	27067
ENSG00000183654	71.6293	-0.866251	0.408035	-2.12298	0.0337554	0.892288	MARCHF11	441061
ENSG00000275437	2.7482	3.91312	1.84329	2.1229	0.0337626	0.892288	NA	NA
ENSG00000173928	5.13812	2.76448	1.30227	2.12282	0.0337693	0.892288	SWSAP1	126074
ENSG00000129159	10.9307	-2.61844	1.23378	-2.12229	0.0338132	0.892288	KCNC1	3746
ENSG00000146409	48.6128	-0.76763	0.361803	-2.12168	0.0338644	0.892288	SLC18B1	116843
ENSG00000163617	142.683	-0.479666	0.226129	-2.1212	0.0339048	0.892288	CCDC191	57577
ENSG00000197903	58.1666	-0.656169	0.309736	-2.11848	0.0341346	0.895865	H2BC12	85236
ENSG00000229649	1.7256	-3.11389	1.46991	-2.11843	0.034139	0.895865	LINC02681	101927419
ENSG00000116991	476.626	0.290043	0.136965	2.11764	0.0342059	0.896333	SIPA1L2	57568
ENSG00000287235	5.44645	-1.8797	0.888318	-2.11602	0.0343433	0.896402	LOC105376381	105376381
ENSG00000224295	6.3927	-1.89469	0.895619	-2.11551	0.0343864	0.896402	NA	NA
ENSG00000121879	129.011	-0.620654	0.293407	-2.11533	0.0344016	0.896402	PIK3CA	5290
ENSG00000112312	66.5816	-0.459986	0.217458	-2.11529	0.0344052	0.896402	GMNN	51053
ENSG00000285184	576.122	-0.238085	0.112629	-2.11389	0.0345248	0.896832	NA	NA
ENSG00000196792	5.26646	3.38542	1.60181	2.1135	0.0345583	0.896832	STRN3	29966
ENSG00000147162	14.7567	-1.49161	0.705878	-2.11312	0.0345903	0.896832	OGT	8473
ENSG00000228219	5.3955	-3.25844	1.54226	-2.11277	0.0346204	0.896832	NPM1P30	101928904
ENSG00000204370	18.8488	1.12236	0.531366	2.11222	0.0346675	0.896832	SDHD	6392
ENSG00000172460	0.968143	-3.3694	1.59646	-2.11054	0.034812	NA	NA	NA
ENSG00000103316	0.968143	-3.3694	1.59646	-2.11054	0.034812	NA	CRYM	1428
ENSG00000243970	1446.42	0.300204	0.142285	2.10988	0.0348687	0.899806	NA	NA
ENSG00000143502	388.481	-0.342608	0.162394	-2.10974	0.0348812	0.899806	SUSD4	55061
ENSG00000243444	11.394	-1.26734	0.601142	-2.10822	0.035012	0.901906	NA	NA
ENSG00000127125	1033.27	-0.299456	0.142161	-2.10645	0.0351651	0.904571	PPCS	79717
ENSG00000014123	42.5652	-0.864043	0.410628	-2.1042	0.0353611	0.907439	UFL1	23376
ENSG00000276386	29.0623	-1.44759	0.688012	-2.10403	0.0353761	0.907439	NA	NA
ENSG00000272146	166.013	-0.30721	0.146057	-2.10337	0.0354337	0.907641	NA	NA
ENSG00000271727	51.2279	-0.962657	0.458082	-2.10149	0.0355978	0.90935	NA	NA
ENSG00000169241	415.632	-0.458515	0.218188	-2.10146	0.0356002	0.90935	SLC50A1	55974
ENSG00000287806	54.8022	1.07697	0.512643	2.10083	0.0356561	0.909504	NA	NA
ENSG00000104660	43.4452	1.04552	0.498473	2.09745	0.0359534	0.913893	LEPROTL1	23484
ENSG00000204542	52.0244	-0.643285	0.306727	-2.09725	0.0359711	0.913893	C6orf15	29113
ENSG00000059804	1.72506	-3.11209	1.48417	-2.09685	0.036007	0.913893	SLC2A3	6515
ENSG00000124610	62.4873	-0.515638	0.245939	-2.0966	0.0360286	0.913893	H1-1	3024
ENSG00000050344	47.7457	-0.754601	0.360561	-2.09285	0.0363624	0.92108	NFE2L3	9603
ENSG00000104522	24.1392	1.03573	0.495126	2.09185	0.0364518	0.922063	GFUS	7264
ENSG00000261437	13.5488	-1.52137	0.727523	-2.09116	0.0365139	0.922355	NA	NA
ENSG00000124688	53.6277	-0.526721	0.25256	-2.08553	0.0370213	0.933529	MAD2L1BP	9587
ENSG00000239911	50.3687	0.675219	0.323828	2.08512	0.0370586	0.933529	NA	NA
ENSG00000144744	172.823	-0.464315	0.222752	-2.08445	0.0371191	0.933763	UBA3	9039
ENSG00000280273	86.6377	1.67382	0.803466	2.08325	0.0372284	0.934035	NA	NA
ENSG00000255807	6.92964	2.36343	1.13451	2.08321	0.0372324	0.934035	NA	NA
ENSG00000285402	15.2826	-1.82375	0.876347	-2.08108	0.0374262	0.936356	NA	NA
ENSG00000109832	9.55214	-1.59707	0.767426	-2.08107	0.0374275	0.936356	DDX25	29118
ENSG00000186310	38.2523	0.769304	0.369996	2.07922	0.0375969	0.939304	NAP1L3	4675
ENSG00000146085	71.9957	0.788002	0.379137	2.07841	0.0376718	0.939889	MMUT	4594
ENSG00000071909	303.22	0.327352	0.157544	2.07785	0.0377236	0.939894	MYO3B	140469
ENSG00000131019	272.381	1.54696	0.74505	2.07631	0.0378652	0.941639	ULBP3	79465
ENSG00000082126	191.168	-0.459892	0.22155	-2.07579	0.0379135	0.941639	MPP4	58538
ENSG00000182836	105.463	-0.71228	0.3432	-2.07541	0.0379485	0.941639	PLCXD3	345557
ENSG00000137074	18.1911	-1.18632	0.572003	-2.07397	0.0380821	0.943671	APTX	54840
ENSG00000157212	23.74	-0.980719	0.473196	-2.07254	0.0382148	0.943853	PAXIP1	22976
ENSG00000131788	563.419	-0.397061	0.191663	-2.07167	0.0382966	0.943853	PIAS3	10401
ENSG00000187653	118.287	-0.61263	0.295759	-2.07138	0.0383231	0.943853	NA	NA
ENSG00000241258	39.6609	-1.19751	0.5784	-2.07038	0.0384166	0.943853	CRCP	27297
ENSG00000111727	6.0476	3.15523	1.52438	2.06984	0.0384676	0.943853	HCFC2	29915
ENSG00000221947	14.4599	-1.51553	0.732209	-2.06981	0.0384703	0.943853	XKR9	389668
ENSG00000092010	4.72191	3.21046	1.55119	2.06967	0.0384829	0.943853	PSME1	5720
ENSG00000146555	58.362	-0.710798	0.343471	-2.06945	0.0385035	0.943853	SDK1	221935
ENSG00000115935	308.323	0.737809	0.356786	2.06793	0.0386462	0.945436	WIPF1	7456
ENSG00000121898	7.72421	2.39927	1.16038	2.06766	0.0386717	0.945436	CPXM2	119587
ENSG00000113161	127.833	0.714599	0.345806	2.06647	0.0387838	0.945685	HMGCR	3156
ENSG00000139168	7.87972	1.64238	0.79478	2.06645	0.0387856	0.945685	ZCRB1	85437
ENSG00000271886	17.6314	-1.39191	0.674207	-2.06451	0.0389695	0.948899	MIR98	407054
ENSG00000213131	49.6378	-0.980364	0.475192	-2.06309	0.0391039	0.94905	NA	NA
ENSG00000106631	47.8328	-0.978397	0.474332	-2.06269	0.0391425	0.94905	MYL7	58498
ENSG00000134825	10.3662	-1.49292	0.723826	-2.06255	0.0391558	0.94905	TMEM258	746
ENSG00000082458	46.1559	0.574532	0.278595	2.06225	0.0391838	0.94905	DLG3	1741
ENSG00000156411	3.87012	3.52973	1.71676	2.05604	0.0397782	0.961183	ATP5MJ	9556
ENSG00000183671	258.731	0.352491	0.171452	2.05592	0.0397902	0.961183	CMKLR2	2825
ENSG00000164610	54.4593	-1.19795	0.583709	-2.05231	0.0401393	0.967945	RP9	6100
ENSG00000128791	2.23957	3.5873	1.74826	2.05193	0.0401763	0.967945	TWSG1	57045
ENSG00000272209	139.824	0.652821	0.318384	2.05042	0.0403236	0.970214	LOC107986571	107986571
ENSG00000215035	45.6038	0.640918	0.312757	2.04925	0.0404374	0.970478	FDPSP5	2229
ENSG00000244509	4.61467	3.04405	1.48547	2.04922	0.040441	0.970478	APOBEC3C	27350
ENSG00000286162	10.7382	-1.84038	0.898531	-2.04821	0.040539	0.97155	LOC124902114	124902114
ENSG00000166529	31.5193	-0.850074	0.415754	-2.04466	0.0408885	0.978184	ZSCAN21	7589
ENSG00000198945	42.5853	-0.93312	0.456619	-2.04354	0.040999	0.978184	L3MBTL3	84456
ENSG00000170881	14.279	-1.0043	0.491486	-2.04339	0.0410134	0.978184	RNF139	11236
ENSG00000166123	2.36365	2.67502	1.30922	2.04322	0.0410303	0.978184	GPT2	84706
ENSG00000094631	41.7015	0.782719	0.383612	2.04039	0.0413113	0.983597	HDAC6	10013
ENSG00000170153	94.5802	-0.493016	0.241765	-2.03924	0.0414266	0.984572	RNF150	57484
ENSG00000167792	15.5504	1.22001	0.59837	2.0389	0.0414602	0.984572	NDUFV1	4723
ENSG00000197061	49.6684	-0.845308	0.41484	-2.03767	0.0415829	0.986201	H4C3	8364
ENSG00000234199	265.164	-0.616829	0.302819	-2.03696	0.0416545	0.986617	LINC01191	440900
ENSG00000180694	34.4844	1.20595	0.5926	2.03502	0.0418491	0.98994	TMEM64	169200
ENSG00000165359	46.7505	0.63115	0.310794	2.03076	0.042279	0.997544	INTS6L	203522
ENSG00000113194	131.181	0.793664	0.390822	2.03075	0.0422799	0.997544	FAF2	23197
ENSG00000104848	4.95575	-4.72247	2.32685	-2.02955	0.0424019	0.998763	KCNA7	3743
ENSG00000281852	11.52	-1.59464	0.785858	-2.02917	0.0424411	0.998763	LINC00891	441501
ENSG00000128513	19.264	-1.44531	0.712704	-2.02793	0.0425674	0.999914	POT1	25913
ENSG00000279742	9.4504	1.09152	0.538375	2.02744	0.0426173	0.999914	NA	NA
ENSG00000087087	54.9714	0.855931	0.422367	2.02651	0.0427124	0.999914	SRRT	51593
ENSG00000256238	2.71589	-2.1348	1.0539	-2.02561	0.0428044	0.999914	SUPT16HP1	400011
ENSG00000177646	178.213	0.578588	0.285735	2.02491	0.0428765	0.999914	ACAD9	28976
ENSG00000245468	143.141	-0.369326	0.182502	-2.02368	0.0430029	0.999914	NA	NA
ENSG00000223572	5.21576	2.45178	1.2117	2.02341	0.0430305	0.999914	CKMT1B	1159
ENSG00000173013	134.7	-0.716556	0.354266	-2.02265	0.0431092	0.999914	CFAP184	257236
ENSG00000177234	3.01561	-2.315	1.1446	-2.02254	0.0431211	0.999914	LINC01561	404216
ENSG00000219545	59.177	0.495028	0.244835	2.02189	0.0431877	0.999914	UMAD1	729852
ENSG00000254911	9.24467	-1.28825	0.637227	-2.02166	0.0432118	0.999914	SCARNA9	619383
ENSG00000198040	4.9734	-2.68501	1.32822	-2.02151	0.0432268	0.999914	ZNF84	7637
ENSG00000166823	2.02223	-4.43314	2.1959	-2.01883	0.043505	0.999914	MESP1	55897
ENSG00000120555	6.65098	-2.00029	0.992041	-2.01634	0.0437643	0.999914	NA	NA
ENSG00000142751	1683.76	-0.257789	0.128014	-2.01376	0.0440345	0.999914	GPN2	54707
ENSG00000170681	16.6064	-0.928699	0.46126	-2.0134	0.0440729	0.999914	CAVIN4	347273
ENSG00000122390	2.50292	2.08271	1.03467	2.01292	0.0441232	0.999914	NAA60	79903
ENSG00000047644	50.2341	0.655151	0.325568	2.01233	0.0441846	0.999914	WWC3	55841
ENSG00000197746	7.80404	-3.02033	1.50131	-2.01179	0.0442417	0.999914	PSAP	5660
ENSG00000113649	76.3296	-0.493359	0.245326	-2.01103	0.0443218	0.999914	TCERG1	10915
ENSG00000213152	4.16175	1.75928	0.875413	2.00965	0.0444682	0.999914	RPL7AP60	100271538
ENSG00000232531	302.52	-0.412565	0.205336	-2.00922	0.0445135	0.999914	KMT5AP2	100421788
ENSG00000137831	1.74925	-4.232	2.10709	-2.00846	0.0445948	0.999914	UACA	55075
ENSG00000286028	8.12152	-1.96136	0.976886	-2.00777	0.0446677	0.999914	MIR34BHG	728196
ENSG00000129467	5.86546	1.40198	0.698336	2.0076	0.0446854	0.999914	ADCY4	196883
ENSG00000249436	67.143	-0.689445	0.343512	-2.00705	0.0447442	0.999914	LNCBRM	100996645
ENSG00000274750	82.8143	1.16863	0.582313	2.00688	0.0447628	0.999914	H3C6	8353
ENSG00000134470	8.48817	1.52937	0.762271	2.00634	0.0448203	0.999914	IL15RA	3601
ENSG00000198818	45.1814	-0.844001	0.420777	-2.00581	0.044876	0.999914	SFT2D1	113402
ENSG00000134153	2.97763	-2.94769	1.46973	-2.0056	0.0448992	0.999914	EMC7	56851
ENSG00000165171	36.4923	-1.05486	0.526159	-2.00482	0.0449818	0.999914	METTL27	155368
ENSG00000276692	13.4969	-0.889663	0.443881	-2.00428	0.04504	0.999914	NA	NA
ENSG00000238266	10.8667	-2.28466	1.14044	-2.00331	0.0451437	0.999914	NA	NA
ENSG00000283674	26.9844	-0.785604	0.392633	-2.00086	0.0454076	0.999914	LOC729732	729732
ENSG00000114098	170.99	0.461825	0.230921	1.99993	0.0455083	0.999914	ARMC8	25852
ENSG00000125246	1.80577	-3.15952	1.57989	-1.99984	0.0455174	0.999914	CLYBL	171425
ENSG00000175318	1.85078	-4.30445	2.15319	-1.9991	0.0455977	0.999914	GRAMD2A	196996
ENSG00000200201	3.88217	-2.74924	1.37572	-1.9984	0.045673	0.999914	NA	NA
ENSG00000205089	102.99	0.548467	0.274476	1.99824	0.0456911	0.999914	CCNI2	645121
ENSG00000179886	23.3164	1.35425	0.677887	1.99775	0.0457432	0.999914	TIGD5	84948
ENSG00000166788	6.49914	-1.70443	0.853366	-1.99731	0.045792	0.999914	SAAL1	113174
ENSG00000175471	139.648	0.561707	0.281273	1.99702	0.0458234	0.999914	MCTP1	79772
ENSG00000228857	256.129	-0.361309	0.180931	-1.99694	0.0458313	0.999914	ACTR3-AS1	101060091
ENSG00000212695	20.7097	1.03941	0.520694	1.99621	0.0459111	0.999914	RPL18AP11	100127999
ENSG00000043143	86.8347	-0.634411	0.317907	-1.99558	0.0459791	0.999914	JADE2	23338
ENSG00000242941	3.04633	3.14106	1.57493	1.99442	0.0461067	0.999914	RPL12P7	326275
ENSG00000109182	167.45	0.492242	0.246832	1.99424	0.0461257	0.999914	CWH43	80157
ENSG00000124214	0.990513	3.50325	1.75714	1.99372	0.0461823	NA	STAU1	6780
ENSG00000149177	11.7991	-1.22433	0.614214	-1.99333	0.0462255	0.999914	PTPRJ	5795
ENSG00000165526	13.0344	1.24005	0.622544	1.9919	0.0463818	0.999914	RPUSD4	84881
ENSG00000109118	1.89203	3.32028	1.66696	1.99182	0.0463912	0.999914	PHF12	57649
ENSG00000151322	5.08073	2.85123	1.43198	1.9911	0.0464693	0.999914	NPAS3	64067
ENSG00000107290	16.3376	-1.35612	0.681702	-1.98931	0.0466667	0.999914	SETX	23064
ENSG00000123374	4.00094	-2.32742	1.17058	-1.98827	0.0467824	0.999914	CDK2	1017
ENSG00000019582	97.1064	0.495629	0.249531	1.98625	0.0470059	0.999914	CD74	972
ENSG00000129521	2.57416	-2.7194	1.36953	-1.98564	0.0470729	0.999914	EGLN3	112399
ENSG00000181163	93.7206	-0.819949	0.41303	-1.98521	0.0471217	0.999914	NPM1	4869
ENSG00000237506	20.975	-0.93658	0.471822	-1.98503	0.0471414	0.999914	RPSAP15	220885
ENSG00000276334	450.697	0.440055	0.221971	1.98249	0.0474246	0.999914	NA	NA
ENSG00000261435	50.1463	0.634777	0.320217	1.98233	0.0474419	0.999914	NA	NA
ENSG00000163975	122.952	-0.550788	0.277905	-1.98193	0.0474873	0.999914	MELTF	4241
ENSG00000164761	28.6378	1.15175	0.581272	1.98143	0.047543	0.999914	TNFRSF11B	4982
ENSG00000248449	77.8523	-0.611853	0.309333	-1.97797	0.0479318	0.999914	NA	NA
ENSG00000135828	621.82	0.348534	0.176268	1.9773	0.0480076	0.999914	RNASEL	6041
ENSG00000287428	4.17616	-2.36149	1.19471	-1.97662	0.0480848	0.999914	NA	NA
ENSG00000251141	130.608	0.532578	0.269445	1.97657	0.0480899	0.999914	MRPS30-DT	100506674
ENSG00000135248	68.7607	1.53376	0.776672	1.97478	0.0482934	0.999914	GARIN1B	84691
ENSG00000147604	20.5035	-0.87095	0.441126	-1.97438	0.0483386	0.999914	RPL7	6129
ENSG00000238142	2763.96	0.279879	0.141904	1.97231	0.0485738	0.999914	LOC105376805	105376805
ENSG00000197586	1.64336	3.12574	1.58592	1.97093	0.0487318	0.999914	ENTPD6	955
ENSG00000214391	2.00362	-3.35543	1.70264	-1.97072	0.0487557	0.999914	TUBAP2	399942
ENSG00000124225	8.21042	2.61595	1.32773	1.97024	0.0488112	0.999914	PMEPA1	56937
ENSG00000169609	1.43173	-3.94308	2.00258	-1.969	0.0489527	0.999914	C15orf40	123207
ENSG00000143106	973.835	0.319377	0.162223	1.96875	0.048982	0.999914	PSMA5	5686
ENSG00000131263	36.078	1.08366	0.550469	1.9686	0.0489985	0.999914	RLIM	51132
ENSG00000285177	354.135	-0.30239	0.153629	-1.96831	0.0490322	0.999914	LOC124904559	124904559
ENSG00000138207	10.8535	1.60268	0.814393	1.96794	0.049075	0.999914	RBP4	5950
ENSG00000286855	74.1527	0.799978	0.406542	1.96776	0.0490953	0.999914	NA	NA
ENSG00000176919	10.3948	-1.16678	0.593074	-1.96734	0.0491435	0.999914	C8G	733
ENSG00000151366	15.6688	0.966179	0.491406	1.96615	0.0492809	0.999914	NDUFC2	4718
ENSG00000130193	6.99351	-2.87585	1.46378	-1.96467	0.0494524	0.999914	THEM6	51337
ENSG00000204348	72.054	-0.573716	0.292037	-1.96453	0.0494686	0.999914	DXO	1797
ENSG00000155158	7.55378	-1.80439	0.918566	-1.96435	0.0494895	0.999914	TTC39B	158219
ENSG00000240596	160.526	-0.350061	0.178386	-1.96239	0.0497176	0.999914	KCNAB1-AS2	100874083
ENSG00000206992	12.4522	1.68823	0.860312	1.96235	0.0497216	0.999914	RNU6-574P	106479820
ENSG00000198074	47.594	-0.80771	0.411861	-1.96112	0.0498649	0.999914	AKR1B10	57016
ENSG00000272221	287.856	1.59748	0.815323	1.95932	0.0500754	0.999914	MICA-AS1	101929072
ENSG00000222714	219.17	-0.331723	0.169325	-1.95909	0.050102	0.999914	RN7SKP38	106479112
ENSG00000149054	12.6335	-0.988967	0.504875	-1.95884	0.0501319	0.999914	ZNF215	7762
ENSG00000106546	62.9346	0.51603	0.26346	1.95866	0.0501524	0.999914	AHR	196
ENSG00000174343	147.237	-0.438264	0.223794	-1.95834	0.0501906	0.999914	CHRNA9	55584
ENSG00000119446	22.7998	-1.35068	0.689729	-1.95827	0.0501983	0.999914	RBM18	92400
ENSG00000227304	152.037	0.818696	0.418124	1.95802	0.0502274	0.999914	NA	NA
ENSG00000179348	171.929	-0.322062	0.164602	-1.95661	0.0503935	0.999914	GATA2	2624
ENSG00000143443	524.71	-0.457518	0.233847	-1.95649	0.0504077	0.999914	C1orf56	54964
ENSG00000262999	1.62854	-2.99706	1.53256	-1.9556	0.0505126	0.999914	LOC101927131	101927131
ENSG00000261465	1.61844	-2.99706	1.53256	-1.9556	0.0505126	0.999914	COQ7-DT	102723385
ENSG00000159556	1.50788	-4.00644	2.04936	-1.95498	0.050586	0.999914	ISL2	64843
ENSG00000172551	6.92722	-2.58671	1.32336	-1.95466	0.0506234	0.999914	MUCL1	118430
ENSG00000229893	65.5825	0.403157	0.206375	1.95352	0.0507577	0.999914	TAX1BP1-AS1	105375210
ENSG00000213214	47.5775	0.783328	0.400996	1.95346	0.0507657	0.999914	ARHGEF35	445328
ENSG00000256967	5.50992	2.63787	1.35041	1.95338	0.0507746	0.999914	NA	NA
ENSG00000204947	49.3114	0.533322	0.273382	1.95083	0.0510769	0.999914	ZNF425	155054
ENSG00000060762	53.3243	-0.443236	0.227216	-1.95072	0.0510904	0.999914	MPC1	51660
ENSG00000161328	5.22628	-1.80217	0.924227	-1.94992	0.0511851	0.999914	LRRC56	115399
ENSG00000140481	1.32334	2.78137	1.42744	1.9485	0.0513549	0.999914	CCDC33	80125
ENSG00000201955	89.7715	-0.596618	0.306219	-1.94834	0.0513745	0.999914	RNY3P1	106478984
ENSG00000084774	419.066	0.25992	0.133424	1.94808	0.0514057	0.999914	CAD	790
ENSG00000116747	501.116	-0.293656	0.150769	-1.94772	0.0514488	0.999914	RO60	6738
ENSG00000183396	259.558	0.885588	0.454793	1.94723	0.0515067	0.999914	TMEM89	440955
ENSG00000276030	2.84523	2.30901	1.18595	1.94696	0.0515391	0.999914	NA	NA
ENSG00000165119	74.8544	1.54597	0.794077	1.94688	0.0515491	0.999914	HNRNPK	3190
ENSG00000120306	66.3385	-0.578738	0.297289	-1.94672	0.0515688	0.999914	CYSTM1	84418
ENSG00000164086	203.072	0.366119	0.188222	1.94514	0.0517577	0.999914	DUSP7	1849
ENSG00000197506	26.3706	1.5426	0.793072	1.94509	0.0517643	0.999914	SLC28A3	64078
ENSG00000180423	6.12724	-1.39298	0.71658	-1.94393	0.0519036	0.999914	HARBI1	283254
ENSG00000178149	199.735	-0.448959	0.230961	-1.94388	0.0519101	0.999914	DALRD3	55152
ENSG00000181004	141.342	0.729744	0.375421	1.9438	0.0519195	0.999914	BBS12	166379
ENSG00000147854	20.2174	-1.14489	0.589023	-1.94371	0.0519306	0.999914	UHRF2	115426
ENSG00000138823	155.505	0.707201	0.36395	1.94313	0.0520004	0.999914	MTTP	4547
ENSG00000258017	9.32444	3.50198	1.80324	1.94205	0.0521315	0.999914	NA	NA
ENSG00000248487	265.216	0.356093	0.183374	1.94189	0.0521503	0.999914	ABHD14A	25864
ENSG00000235570	65.4619	-0.418142	0.215349	-1.9417	0.052174	0.999914	LINC00533	387055
ENSG00000106554	51.101	0.79718	0.410602	1.94149	0.0521988	0.999914	CHCHD3	54927
ENSG00000005700	69.6082	-0.485014	0.249819	-1.94146	0.0522027	0.999914	IBTK	25998
ENSG00000119421	4.21846	-2.86485	1.47586	-1.94113	0.0522423	0.999914	NDUFA8	4702
ENSG00000285581	11.2077	-1.41467	0.729436	-1.93941	0.0524515	0.999914	NA	NA
ENSG00000237399	14.607	2.77571	1.43203	1.9383	0.0525872	0.999914	PITRM1-AS1	100507034
ENSG00000115020	200.962	-0.307183	0.158566	-1.93726	0.052713	0.999914	PIKFYVE	200576
ENSG00000285992	9.9163	-2.46407	1.27278	-1.93597	0.0528714	0.999914	NA	NA
ENSG00000247373	5.12795	3.35131	1.7312	1.93583	0.052889	0.999914	NA	NA
ENSG00000244242	9.02479	-1.676	0.865883	-1.93559	0.0529175	0.999914	IFITM10	402778
ENSG00000186638	24.429	1.37515	0.710517	1.93542	0.0529392	0.999914	KIF24	347240
ENSG00000180190	25.6624	-0.747604	0.386484	-1.93437	0.0530675	0.999914	TDRP	157695
ENSG00000186193	5.07924	-1.98701	1.02812	-1.93267	0.0532768	0.999914	SAPCD2	89958
ENSG00000115286	3.96511	-4.38792	2.27107	-1.9321	0.0533478	0.999914	NDUFS7	374291
ENSG00000163751	143.545	-0.30813	0.159509	-1.93175	0.0533909	0.999914	CPA3	1359
ENSG00000214595	333.973	0.398798	0.206727	1.9291	0.0537185	0.999914	EML6	400954
ENSG00000182372	28.5842	0.660593	0.342961	1.92614	0.0540866	0.999914	CLN8	2055
ENSG00000162105	9.45645	-1.87504	0.973763	-1.92556	0.0541589	0.999914	SHANK2	22941
ENSG00000241404	55.3093	-0.539153	0.279998	-1.92556	0.0541592	0.999914	EGFL8	80864
ENSG00000154710	53.3326	0.730967	0.379615	1.92555	0.0541607	0.999914	RABGEF1	27342
ENSG00000108518	5.87771	6.06117	3.14792	1.92545	0.0541729	0.999914	PFN1	5216
ENSG00000206384	171.864	-0.331935	0.17259	-1.92326	0.0544475	0.999914	COL6A6	131873
ENSG00000234719	3.32525	4.21281	2.1905	1.92322	0.0544522	0.999914	NPIPB2	729978
ENSG00000235091	3.34775	4.21281	2.1905	1.92322	0.0544522	0.999914	LOC107985535	107985535
ENSG00000251493	86.2636	-0.474559	0.246759	-1.92316	0.0544594	0.999914	FOXD1	2297
ENSG00000106541	36.8434	-0.803642	0.417897	-1.92306	0.0544726	0.999914	AGR2	10551
ENSG00000138758	192.479	0.775222	0.403931	1.91919	0.0549599	0.999914	SEPTIN11	55752
ENSG00000214575	2.3932	3.70675	1.93275	1.91786	0.0551292	0.999914	CPEB1	64506
ENSG00000116127	318.378	-0.433856	0.226261	-1.9175	0.0551747	0.999914	ALMS1	7840
ENSG00000005059	122.866	-0.605951	0.316067	-1.91716	0.0552177	0.999914	MCUB	55013
ENSG00000130733	3.73331	4.38174	2.28705	1.91589	0.0553787	0.999914	YIPF2	78992
ENSG00000107897	7.87436	-1.53351	0.800583	-1.9155	0.0554294	0.999914	ACBD5	91452
ENSG00000170542	36.5557	-1.19706	0.625054	-1.91514	0.0554752	0.999914	SERPINB9	5272
ENSG00000115009	231.282	-0.35253	0.184435	-1.91141	0.0559518	0.999914	CCL20	6364
ENSG00000285294	13.8655	1.11554	0.584158	1.90965	0.0561785	0.999914	LINC00842	643650
ENSG00000178233	67.4103	-0.722319	0.378403	-1.90886	0.0562804	0.999914	TMEM151B	441151
ENSG00000196636	35.7051	-1.25941	0.660221	-1.90757	0.0564473	0.999914	SDHAF3	57001
ENSG00000149131	9.90211	1.33795	0.701433	1.90745	0.0564619	0.999914	SERPING1	710
ENSG00000272288	42.1199	-0.815084	0.427406	-1.90705	0.0565146	0.999914	ILRUN-AS1	101929243
ENSG00000183921	1.5119	2.98573	1.56566	1.90701	0.0565194	0.999914	SDR42E2	100288072
ENSG00000198825	2.19436	-2.49668	1.31008	-1.90575	0.056683	0.999914	INPP5F	22876
ENSG00000250326	141.405	0.434498	0.228006	1.90564	0.0566964	0.999914	USP38-DT	105377623
ENSG00000246560	135.196	-0.553909	0.29084	-1.90451	0.0568432	0.999914	NA	NA
ENSG00000246777	1.16498	-3.63046	1.90859	-1.90217	0.0571486	0.999914	DYNC1LI2-DT	106699570
ENSG00000113140	83.515	-0.586237	0.308243	-1.90187	0.0571887	0.999914	SPARC	6678
ENSG00000109381	151.8	0.377407	0.198448	1.90179	0.0571985	0.999914	ELF2	1998
ENSG00000100796	1.74202	-3.12684	1.64427	-1.90166	0.057216	0.999914	PPP4R3A	55671
ENSG00000197070	4.42734	-2.10064	1.10482	-1.90135	0.0572563	0.999914	ARRDC1	92714
ENSG00000222033	444.021	0.527136	0.277622	1.89876	0.0575966	0.999914	LINC01124	440925
ENSG00000224892	4.29742	2.14848	1.13217	1.89767	0.0577402	0.999914	RPS4XP16	220433
ENSG00000235828	77.2313	0.595106	0.313697	1.89708	0.057818	0.999914	RPL36AP26	729909
ENSG00000136830	9.82397	-1.28074	0.675196	-1.89684	0.0578491	0.999914	NIBAN2	64855
ENSG00000099251	10.9667	-1.98652	1.04744	-1.89655	0.057887	0.999914	NA	NA
ENSG00000153317	29.8128	1.00526	0.530318	1.89558	0.058015	0.999914	ASAP1	50807
ENSG00000085465	766.489	0.366316	0.193317	1.8949	0.0581055	0.999914	OVGP1	5016
ENSG00000187479	4.07352	-2.80706	1.48145	-1.8948	0.0581188	0.999914	C11orf96	387763
ENSG00000204055	17.9459	0.906812	0.478697	1.89433	0.0581808	0.999914	NA	NA
ENSG00000187908	6.10965	-2.32015	1.22487	-1.8942	0.058198	0.999914	DMBT1	1755
ENSG00000248350	116.891	0.453405	0.239396	1.89395	0.0582314	0.999914	NA	NA
ENSG00000124107	10.798	3.12258	1.64925	1.89333	0.0583138	0.999914	SLPI	6590
ENSG00000233834	52.7302	-0.503997	0.266221	-1.89315	0.0583379	0.999914	GIRGL	100506098
ENSG00000269949	149.558	-0.422013	0.222952	-1.89285	0.0583784	0.999914	NA	NA
ENSG00000184730	6.01423	1.62984	0.861811	1.89118	0.0586	0.999914	APOBR	55911
ENSG00000250081	110.198	0.432776	0.228886	1.89079	0.0586523	0.999914	NA	NA
ENSG00000140795	2.55995	2.8047	1.48353	1.89056	0.0586827	0.999914	MYLK3	91807
ENSG00000111181	14.2506	1.35351	0.716444	1.88921	0.0588641	0.999914	SLC6A12	6539
ENSG00000151748	3.51042	1.77355	0.940158	1.88644	0.0592361	0.999914	SAV1	60485
ENSG00000177042	28.5405	-1.33368	0.707926	-1.88393	0.0595748	0.999914	TMEM80	283232
ENSG00000187229	40.4015	1.27106	0.674865	1.88343	0.0596423	0.999914	NA	NA
ENSG00000164305	143.468	-0.883053	0.469041	-1.88268	0.059744	0.999914	CASP3	836
ENSG00000171428	35.5557	0.554283	0.294485	1.88221	0.0598073	0.999914	NAT1	9
ENSG00000236330	667.391	1.19896	0.637291	1.88133	0.0599271	0.999914	RPL5P9	100270832
ENSG00000260604	117.906	-1.02148	0.543468	-1.87957	0.0601673	0.999914	NA	NA
ENSG00000088543	158.321	-0.672229	0.357655	-1.87955	0.06017	0.999914	C3orf18	51161
ENSG00000253433	25.0177	0.622138	0.331144	1.87876	0.0602777	0.999914	LOC101927845	101927845
ENSG00000255081	4.63045	-1.56941	0.835859	-1.8776	0.0604361	0.999914	NA	NA
ENSG00000238854	18.0293	-1.03061	0.549012	-1.87721	0.0604897	0.999914	LOC124900270	124900270
ENSG00000017483	17.4423	-1.14801	0.611932	-1.87604	0.0606492	0.999914	SLC38A5	92745
ENSG00000280067	3.22149	2.49456	1.32993	1.87571	0.0606946	0.999914	NA	NA
ENSG00000214717	38.7687	-0.742183	0.395763	-1.87532	0.0607485	0.999914	ZBED1	9189
ENSG00000125633	333.92	0.325356	0.173616	1.87399	0.0609315	0.999914	CCDC93	54520
ENSG00000186056	2159.28	0.494397	0.263856	1.87374	0.0609669	0.999914	MATN1-AS1	100129196
ENSG00000260314	8.56854	1.00717	0.537549	1.87363	0.0609817	0.999914	MRC1	4360
ENSG00000177459	38.0127	1.44944	0.773772	1.87321	0.0610394	0.999914	ERICH5	203111
ENSG00000176868	16.4732	0.728894	0.389182	1.87289	0.0610841	0.999914	NA	NA
ENSG00000122952	16.1544	-2.14616	1.14611	-1.87257	0.0611285	0.999914	ZWINT	11130
ENSG00000144713	224.669	-0.308689	0.164852	-1.87253	0.061134	0.999914	RPL32	6161
ENSG00000124209	3.03847	4.06419	2.17083	1.87218	0.0611814	0.999914	RAB22A	57403
ENSG00000248323	97.8943	-0.597393	0.3191	-1.87212	0.0611906	0.999914	LUCAT1	100505994
ENSG00000226386	5.35572	-1.57267	0.840298	-1.87156	0.0612668	0.999914	NA	NA
ENSG00000164651	49.8703	-0.971518	0.519328	-1.87072	0.0613838	0.999914	SP8	221833
ENSG00000136731	277.83	-0.478982	0.256054	-1.87063	0.0613963	0.999914	UGGT1	56886
ENSG00000148773	4.47857	-2.95172	1.57808	-1.87045	0.0614207	0.999914	MKI67	4288
ENSG00000272622	235.809	0.26898	0.143928	1.86885	0.0616434	0.999914	NA	NA
ENSG00000185900	13.86	-1.9524	1.04473	-1.86881	0.0616497	0.999914	POMK	84197
ENSG00000275714	81.8744	0.457314	0.244757	1.86844	0.0617007	0.999914	H3C1	8350
ENSG00000124767	93.9471	0.568636	0.30448	1.86756	0.0618231	0.999914	GLO1	2739
ENSG00000151806	182.677	0.58123	0.31124	1.86747	0.0618361	0.999914	GUF1	60558
ENSG00000286421	616.76	0.455352	0.24388	1.86712	0.0618854	0.999914	LOC105372937	105372937
ENSG00000255135	6.73381	-2.76892	1.48559	-1.86385	0.062343	0.999914	EMSY-DT	124902718
ENSG00000007384	5.41467	-3.32242	1.78399	-1.86236	0.0625525	0.999914	RHBDF1	64285
ENSG00000254636	7.61586	1.74591	0.937745	1.86182	0.0626286	0.999914	ARMS2	387715
ENSG00000080608	17.242	-1.4412	0.774221	-1.86148	0.0626759	0.999914	PUM3	9933
ENSG00000164463	91.706	0.596602	0.320533	1.86128	0.0627048	0.999914	CREBRF	153222
ENSG00000112996	90.7379	-0.65458	0.351699	-1.8612	0.0627166	0.999914	MRPS30	10884
ENSG00000105486	4.84212	5.78143	3.10648	1.86109	0.0627314	0.999914	LIG1	3978
ENSG00000147883	23.7156	0.953255	0.512342	1.86058	0.0628032	0.999914	CDKN2B	1030
ENSG00000171365	17.4121	-1.98449	1.067	-1.85988	0.0629018	0.999914	CLCN5	1184
ENSG00000243468	35.2045	-0.78903	0.424971	-1.85667	0.0633586	0.999914	NA	NA
ENSG00000187193	3.81679	2.80443	1.51071	1.85637	0.0634015	0.999914	MT1X	4501
ENSG00000140395	1.61585	-2.99018	1.61098	-1.85613	0.0634356	0.999914	SKIC8	80349
ENSG00000227337	187.293	-0.284543	0.153418	-1.85468	0.0636414	0.999914	RPL23AP43	389101
ENSG00000100811	7.11939	1.74137	0.939187	1.85412	0.0637215	0.999914	YY1	7528
ENSG00000162873	421.508	-0.290806	0.156899	-1.85346	0.0638163	0.999914	KLHDC8A	55220
ENSG00000113070	119.823	0.460677	0.248616	1.85297	0.0638869	0.999914	HBEGF	1839
ENSG00000244361	116.178	0.393896	0.212618	1.85259	0.0639405	0.999914	NA	NA
ENSG00000233045	303.623	0.269995	0.145917	1.85034	0.0642651	0.999914	NA	NA
ENSG00000228462	3.43291	-4.1707	2.25575	-1.84892	0.0644697	0.999914	RPS19P7	728509
ENSG00000107372	21.0963	-0.883708	0.478182	-1.84806	0.0645942	0.999914	ZFAND5	7763
ENSG00000258626	1.64672	-3.01797	1.63383	-1.84718	0.0647211	0.999914	NA	NA
ENSG00000273399	9.92511	-2.65501	1.4376	-1.84683	0.0647714	0.999914	NA	NA
ENSG00000164691	46.8611	-0.575384	0.311631	-1.84636	0.0648397	0.999914	TAGAP	117289
ENSG00000007944	108.343	0.591192	0.320427	1.84501	0.0650357	0.999914	MYLIP	29116
ENSG00000129151	25.5983	2.03752	1.10456	1.84464	0.0650896	0.999914	BBOX1	8424
ENSG00000270265	113.986	-0.55216	0.299345	-1.84456	0.0651015	0.999914	NA	NA
ENSG00000202273	58.3031	0.494942	0.268348	1.8444	0.0651242	0.999914	NA	NA
ENSG00000173120	15.7766	1.00501	0.544922	1.84433	0.0651357	0.999914	KDM2A	22992
ENSG00000223537	79.5571	0.395235	0.214378	1.84364	0.0652359	0.999914	ZBTB24-DT	105377935
ENSG00000260236	179.978	-0.400326	0.217212	-1.84302	0.0653264	0.999914	PTPN23-DT	119863865
ENSG00000223802	1.33574	2.77424	1.50614	1.84195	0.0654823	0.999914	CERS1	10715
ENSG00000287005	166.135	0.335614	0.182212	1.84189	0.0654915	0.999914	LOC124909475	124909475
ENSG00000173275	39.8737	1.08765	0.590622	1.84152	0.0655447	0.999914	ZNF449	203523
ENSG00000105778	61.3764	-0.650837	0.353435	-1.84146	0.065554	0.999914	AVL9	23080
ENSG00000143543	593.454	-0.307197	0.166914	-1.84045	0.0657018	0.999914	JTB	10899
ENSG00000183044	3.59487	3.39585	1.84537	1.8402	0.0657385	0.999914	ABAT	18
ENSG00000249915	133.841	0.815338	0.443139	1.83992	0.0657806	0.999914	PDCD6	10016
ENSG00000119121	23.3452	1.844	1.0023	1.83977	0.065802	0.999914	TRPM6	140803
ENSG00000138834	3.59294	3.38863	1.84188	1.83977	0.0658023	0.999914	MAPK8IP3	23162
ENSG00000107651	5.78596	2.12266	1.15545	1.83709	0.0661971	0.999914	SEC23IP	11196
ENSG00000107020	4.42589	-3.58179	1.94971	-1.83709	0.0661972	0.999914	PLGRKT	55848
ENSG00000259432	3.43364	2.15553	1.17347	1.83688	0.066227	0.999914	NA	NA
ENSG00000287338	456.297	0.186837	0.101767	1.83593	0.0663686	0.999914	NA	NA
ENSG00000109705	167.119	0.318987	0.173771	1.83568	0.0664056	0.999914	NKX3-2	579
ENSG00000214425	2.87714	3.98034	2.16877	1.8353	0.0664618	0.999914	NA	NA
ENSG00000158623	20.9114	-1.08227	0.590032	-1.83426	0.0666153	0.999914	COPG2	26958
ENSG00000157613	10.9767	1.54541	0.842836	1.83358	0.0667169	0.999914	CREB3L1	90993
ENSG00000200795	8.9048	-1.92398	1.04937	-1.83347	0.0667327	0.999914	RNU4-1	26835
ENSG00000156787	9.73934	-3.09632	1.68896	-1.83327	0.0667629	0.999914	TBC1D31	93594
ENSG00000182700	55.2026	-0.86943	0.474509	-1.83227	0.0669109	0.999914	IGIP	492311
ENSG00000165121	8.34383	-1.3268	0.724374	-1.83165	0.0670031	0.999914	NA	NA
ENSG00000006042	3.72996	-4.29239	2.34455	-1.83079	0.0671315	0.999914	TMEM98	26022
ENSG00000180773	11.5292	1.27696	0.697532	1.83068	0.067148	0.999914	SLC36A4	120103
ENSG00000143322	558.004	0.216658	0.118365	1.83043	0.0671858	0.999914	ABL2	27
ENSG00000174059	483.297	-0.278202	0.152024	-1.82999	0.0672514	0.999914	CD34	947
ENSG00000204628	93.8818	0.505902	0.276657	1.82863	0.0674554	0.999914	RACK1	10399
ENSG00000100201	3.02249	4.06269	2.22235	1.8281	0.067534	0.999914	DDX17	10521
ENSG00000140391	3.01269	4.06269	2.22235	1.8281	0.067534	0.999914	TSPAN3	10099
ENSG00000259635	3.73304	-2.67389	1.46282	-1.8279	0.0675649	0.999914	NA	NA
ENSG00000287074	6.19451	-1.84801	1.01127	-1.82741	0.067638	0.999914	NA	NA
ENSG00000166037	4.87673	-1.37005	0.750225	-1.82619	0.0678215	0.999914	CEP57	9702
ENSG00000151414	460.837	-0.429976	0.235453	-1.82616	0.067826	0.999914	NEK7	140609
ENSG00000247679	72.1369	-0.795705	0.435807	-1.82582	0.0678774	0.999914	NA	NA
ENSG00000143575	660.267	0.189547	0.103873	1.82479	0.0680329	0.999914	HAX1	10456
ENSG00000197279	83.4098	1.17641	0.645366	1.82286	0.0683252	0.999914	ZNF165	7718
ENSG00000112679	121.351	0.595376	0.326662	1.82261	0.0683629	0.999914	DUSP22	56940
ENSG00000132549	36.9323	0.618263	0.339269	1.82234	0.0684038	0.999914	VPS13B	157680
ENSG00000237870	44.1189	-1.06826	0.586343	-1.82191	0.0684689	0.999914	LOC102724434	102724434
ENSG00000187536	412.454	0.246852	0.135509	1.82167	0.0685055	0.999914	NA	NA
ENSG00000260290	3.9571	4.46406	2.45355	1.81943	0.0688455	0.999914	NA	NA
ENSG00000130711	35.5017	1.23296	0.677702	1.81932	0.0688625	0.999914	PRDM12	59335
ENSG00000158163	228.537	0.432777	0.237919	1.81901	0.0689103	0.999914	DZIP1L	199221
ENSG00000063241	3.83171	5.44483	2.99345	1.81891	0.0689247	0.999914	ISOC2	79763
ENSG00000213943	244.193	0.45433	0.249788	1.81886	0.0689324	0.999914	KRT18P17	344866
ENSG00000248473	83.2603	0.485026	0.26675	1.81828	0.0690214	0.999914	LINC01962	102577426
ENSG00000123240	12.1933	1.91177	1.05142	1.81827	0.0690226	0.999914	OPTN	10133
ENSG00000136986	32.535	0.796939	0.438366	1.81798	0.0690675	0.999914	DERL1	79139
ENSG00000157110	23.3242	-0.963343	0.530176	-1.81702	0.0692134	0.999914	RBPMS	11030
ENSG00000201407	40.4763	-0.804057	0.442933	-1.8153	0.0694777	0.999914	LOC124900492	124900492
ENSG00000122863	18.6117	1.14187	0.629111	1.81505	0.0695158	0.999914	CHST3	9469
ENSG00000136928	16.2837	1.1506	0.634114	1.8145	0.0696015	0.999914	GABBR2	9568
ENSG00000171388	33.3222	-0.641863	0.353757	-1.81442	0.0696133	0.999914	APLN	8862
ENSG00000094914	7.95759	1.81643	1.00221	1.81243	0.0699194	0.999914	AAAS	8086
ENSG00000146416	68.4563	0.552633	0.304992	1.81196	0.0699929	0.999914	AIG1	51390
ENSG00000272630	2.97833	-2.31747	1.27922	-1.81163	0.0700432	0.999914	NA	NA
ENSG00000277118	177.187	0.440128	0.243019	1.81108	0.0701279	0.999914	NA	NA
ENSG00000168487	23.1417	-0.764856	0.422543	-1.81013	0.070276	0.999914	BMP1	649
ENSG00000105926	69.1368	0.385249	0.212832	1.81011	0.070279	0.999914	PALS2	51678
ENSG00000121579	177.859	0.72542	0.400799	1.80993	0.0703059	0.999914	NAA50	80218
ENSG00000044090	65.9943	-0.532399	0.294372	-1.80859	0.0705147	0.999914	CUL7	9820
ENSG00000086015	1183.89	0.753725	0.416793	1.80839	0.0705455	0.999914	MAST2	23139
ENSG00000273058	463.406	0.244551	0.135253	1.8081	0.0705903	0.999914	NA	NA
ENSG00000225979	355.38	0.4127	0.228264	1.80799	0.0706076	0.999914	NA	NA
ENSG00000155099	15.7633	-1.12662	0.623195	-1.80781	0.0706365	0.999914	PIP4P2	55529
ENSG00000196531	4.88267	2.42391	1.34137	1.80705	0.070755	0.999914	NACA	4666
ENSG00000251455	138.895	-0.573896	0.317606	-1.80694	0.0707714	0.999914	NA	NA
ENSG00000249572	124.475	0.502627	0.278225	1.80655	0.0708322	0.999914	NA	NA
ENSG00000119812	366.931	-0.278608	0.154291	-1.80574	0.0709593	0.999914	FAM98A	25940
ENSG00000116726	2689.98	0.175232	0.0971013	1.80463	0.0711326	0.999914	PRAMEF12	390999
ENSG00000172346	7.85993	1.76686	0.97935	1.80411	0.0712133	0.999914	CSDC2	27254
ENSG00000162944	281.535	0.432624	0.239844	1.80377	0.0712677	0.999914	RFTN2	130132
ENSG00000009765	51.7143	-0.587919	0.326103	-1.80286	0.0714098	0.999914	IYD	389434
ENSG00000206053	1.45709	-2.82058	1.56476	-1.80256	0.0714568	0.999914	JPT2	90861
ENSG00000165240	32.9535	-0.69943	0.388071	-1.80232	0.0714945	0.999914	ATP7A	538
ENSG00000102302	29.175	-0.520373	0.288777	-1.80199	0.0715466	0.999914	FGD1	2245
ENSG00000265630	2.80174	-3.86145	2.14382	-1.8012	0.0716708	0.999914	NA	NA
ENSG00000230160	70.701	0.673397	0.373878	1.80111	0.0716853	0.999914	NA	NA
ENSG00000229037	26.1673	-0.675997	0.375468	-1.80041	0.0717954	0.999914	NA	NA
ENSG00000147123	39.7142	1.16251	0.645869	1.79992	0.071874	0.999914	NDUFB11	54539
ENSG00000125879	4.41344	-5.56592	3.09252	-1.7998	0.0718922	0.999914	OTOR	56914
ENSG00000131899	5.99805	2.67083	1.48404	1.7997	0.071908	0.999914	LLGL1	3996
ENSG00000129968	3.07701	2.39577	1.33212	1.79847	0.0721028	0.999914	ABHD17A	81926
ENSG00000268104	34.3968	0.803203	0.446636	1.79834	0.0721231	0.999914	SLC6A14	11254
ENSG00000179292	8.36755	1.521	0.846082	1.79769	0.0722254	0.999914	TMEM151A	256472
ENSG00000237892	268.124	0.263588	0.146682	1.797	0.072335	0.999914	NA	NA
ENSG00000227799	293.326	-0.55577	0.309513	-1.79562	0.0725544	0.999914	NA	NA
ENSG00000269985	119.758	0.483865	0.269478	1.79556	0.0725643	0.999914	FARS2-AS1	101927972
ENSG00000169896	2.61937	3.8523	2.14689	1.79436	0.0727552	0.999914	ITGAM	3684
ENSG00000102383	12.5919	-1.92331	1.07187	-1.79436	0.0727559	0.999914	ZDHHC15	158866
ENSG00000273456	339.195	0.378333	0.21092	1.79373	0.0728563	0.999914	NA	NA
ENSG00000269886	237.521	-0.476339	0.265663	-1.79302	0.0729692	0.999914	NA	NA
ENSG00000072133	36.1116	0.58505	0.3264	1.79244	0.0730633	0.999914	RPS6KA6	27330
ENSG00000091127	49.9663	0.570555	0.318463	1.79159	0.0731987	0.999914	PUS7	54517
ENSG00000166200	3.58706	4.32504	2.41438	1.79137	0.0732346	0.999914	COPS2	9318
ENSG00000130988	22.4739	-1.02279	0.571118	-1.79086	0.0733161	0.999914	RGN	9104
ENSG00000287236	3.69057	5.39045	3.01266	1.78927	0.0735718	0.999914	NA	NA
ENSG00000081277	469.271	-0.192552	0.107617	-1.78924	0.0735756	0.999914	PKP1	5317
ENSG00000279821	83.4892	-0.44186	0.246969	-1.78913	0.073594	0.999914	NA	NA
ENSG00000186318	12.8676	1.63834	0.916124	1.78833	0.0737222	0.999914	BACE1	23621
ENSG00000131558	55.2173	0.971739	0.543624	1.78752	0.0738535	0.999914	EXOC4	60412
ENSG00000127920	57.9956	0.570816	0.31945	1.78687	0.0739581	0.999914	GNG11	2791
ENSG00000078596	27.6774	-0.76177	0.426493	-1.78612	0.0740793	0.999914	ITM2A	9452
ENSG00000168004	16.3674	1.00434	0.562328	1.78604	0.0740936	0.999914	PLAAT5	117245
ENSG00000120705	123.405	0.718411	0.402244	1.78601	0.0740979	0.999914	ETF1	2107
ENSG00000015676	34.9031	-0.63986	0.358344	-1.7856	0.0741637	0.999914	NUDCD3	23386
ENSG00000066117	8.21584	1.71111	0.958719	1.78479	0.074296	0.999914	SMARCD1	6602
ENSG00000271200	846.737	-0.392447	0.219915	-1.78454	0.0743354	0.999914	NA	NA
ENSG00000181924	10.5531	-1.32971	0.745199	-1.78437	0.074364	0.999914	COA4	51287
ENSG00000184489	31.8715	0.748863	0.419712	1.78423	0.0743864	0.999914	PTP4A3	11156
ENSG00000207200	12.2531	0.987047	0.553424	1.78353	0.0745004	0.999914	RNU6-45P	100873759
ENSG00000029363	64.959	0.404393	0.226792	1.7831	0.0745694	0.999914	BCLAF1	9774
ENSG00000148290	4.05116	-2.78399	1.5614	-1.78301	0.0745849	0.999914	SURF1	6834
ENSG00000228288	413.707	-0.345099	0.19355	-1.783	0.074587	0.999914	MGAT4EP	641515
ENSG00000064995	83.4141	0.415298	0.232924	1.78298	0.0745902	0.999914	TAF11	6882
ENSG00000272325	81.4235	0.557704	0.312844	1.78269	0.0746366	0.999914	NUDT3	11165
ENSG00000235225	257.304	0.21439	0.120272	1.78253	0.0746622	0.999914	RPL31P17	653773
ENSG00000230202	67.9434	-0.560958	0.315118	-1.78015	0.0750508	0.999914	NA	NA
ENSG00000177733	86.4577	-0.501905	0.28204	-1.77955	0.0751494	0.999914	HNRNPA0	10949
ENSG00000272842	10.2964	-1.91134	1.07433	-1.7791	0.0752238	0.999914	NA	NA
ENSG00000145736	76.5968	-0.544599	0.306113	-1.77908	0.0752272	0.999914	GTF2H2	2966
ENSG00000123095	2.85139	-2.87794	1.61842	-1.77824	0.075365	0.999914	BHLHE41	79365
ENSG00000102743	3.04032	-2.32925	1.30991	-1.77817	0.0753762	0.999914	SLC25A15	10166
ENSG00000254584	8.47307	-1.86223	1.04737	-1.77801	0.075403	0.999914	LINC03031	100506675
ENSG00000233018	428.559	-0.287068	0.161475	-1.77779	0.075439	0.999914	NA	NA
ENSG00000127241	203.008	0.429862	0.241906	1.77698	0.0755714	0.999914	MASP1	5648
ENSG00000146426	40.8713	-0.986086	0.555012	-1.77669	0.0756187	0.999914	TIAM2	26230
ENSG00000253719	2.55943	-2.05073	1.15427	-1.77665	0.0756264	0.999914	ATXN7L3B	552889
ENSG00000115514	265.309	-0.339786	0.19133	-1.77592	0.0757468	0.999914	TXNDC9	10190
ENSG00000280719	14.4733	1.9841	1.11766	1.77523	0.0758603	0.999914	PCAT5	102578074
ENSG00000132837	138.49	0.530534	0.298986	1.77445	0.0759895	0.999914	DMGDH	29958
ENSG00000233797	65.9792	0.597362	0.336745	1.77393	0.0760748	0.999914	NA	NA
ENSG00000223850	494.487	0.341469	0.192535	1.77355	0.0761384	0.999914	MYCNUT	103752554
ENSG00000157227	1.29141	-2.62215	1.47884	-1.77312	0.0762094	0.999914	MMP14	4323
ENSG00000225265	313.1	-0.902398	0.509017	-1.77283	0.0762576	0.999914	TAF1A-AS1	100506161
ENSG00000216657	127.182	0.485431	0.273825	1.77278	0.0762657	0.999914	NA	NA
ENSG00000287709	88.0977	-0.544962	0.30751	-1.77217	0.0763656	0.999914	LOC101928505	101928505
ENSG00000145506	138.345	0.418465	0.236147	1.77205	0.0763857	0.999914	NKD2	85409
ENSG00000271452	316.674	-0.271023	0.152946	-1.77202	0.0763914	0.999914	NA	NA
ENSG00000168298	154.801	0.852893	0.481447	1.77152	0.0764746	0.999914	H1-4	3008
ENSG00000107014	17.74	-0.933706	0.527164	-1.77119	0.0765295	0.999914	RLN2	6019
ENSG00000214770	2.3536	2.7182	1.5348	1.77105	0.0765529	0.999914	NA	NA
ENSG00000183971	1.16201	2.56239	1.44753	1.77018	0.076697	0.999914	NPW	283869
ENSG00000168374	174.321	-0.44678	0.252414	-1.77003	0.0767216	0.999914	ARF4	378
ENSG00000284879	234.686	-0.464269	0.262664	-1.76754	0.0771382	0.999914	NA	NA
ENSG00000259935	1.30092	-2.63483	1.49111	-1.76703	0.0772239	0.999914	NA	NA
ENSG00000189227	1.30092	-2.63483	1.49111	-1.76703	0.0772239	0.999914	C15orf61	145853
ENSG00000285730	24.6036	-1.87379	1.0608	-1.7664	0.0773288	0.999914	NA	NA
ENSG00000115844	229.668	-0.269879	0.152802	-1.7662	0.0773626	0.999914	DLX2	1746
ENSG00000132109	19.6801	1.16785	0.661473	1.76553	0.0774754	0.999914	TRIM21	6737
ENSG00000112297	34.3698	-0.954959	0.540976	-1.76525	0.0775214	0.999914	CRYBG1	202
ENSG00000260260	3.70509	-3.30393	1.87171	-1.76519	0.077531	0.999914	SNHG19	100507303
ENSG00000205809	6.16913	-1.84212	1.04367	-1.76505	0.0775555	0.999914	KLRC2	3822
ENSG00000228486	328.249	0.432453	0.245119	1.76425	0.0776891	0.999914	C2orf92	728537
ENSG00000148300	27.902	0.900963	0.510716	1.76412	0.0777125	0.999914	REXO4	57109
ENSG00000213432	2.65278	-3.77729	2.14153	-1.76383	0.0777609	0.999914	RPL17P34	643863
ENSG00000133104	3.79586	-4.32049	2.45067	-1.76298	0.0779038	0.999914	SPART	23111
ENSG00000286656	134.192	0.563301	0.319591	1.76257	0.077973	0.999914	NA	NA
ENSG00000186715	2213.13	-0.160853	0.0912943	-1.76192	0.0780826	0.999914	MST1L	11223
ENSG00000168994	59.9708	-1.06333	0.603629	-1.76156	0.0781438	0.999914	PXDC1	221749
ENSG00000028310	105.521	-0.516477	0.293438	-1.76009	0.0783932	0.999914	BRD9	65980
ENSG00000233254	23.5703	-1.21404	0.690414	-1.75843	0.0786751	0.999914	RPL21P134	728782
ENSG00000160190	3.18968	5.18001	2.94588	1.75839	0.078681	0.999914	SLC37A1	54020
ENSG00000101928	34.1524	1.18321	0.673012	1.75808	0.078734	0.999914	MOSPD1	56180
ENSG00000143554	568.423	0.453791	0.25815	1.75786	0.0787709	0.999914	SLC27A3	11000
ENSG00000217128	112.936	0.61931	0.352318	1.75782	0.0787788	0.999914	FNIP1	96459
ENSG00000166135	2.77969	-3.84339	2.18652	-1.75776	0.078788	0.999914	HIF1AN	55662
ENSG00000283709	5.44902	-1.63778	0.931807	-1.75763	0.0788097	0.999914	NA	NA
ENSG00000277050	2.89396	-2.257	1.28448	-1.75712	0.0788969	0.999914	NA	NA
ENSG00000087245	11.3026	2.01733	1.14848	1.75651	0.0790008	0.999914	MMP2	4313
ENSG00000154479	219.529	-0.480141	0.273367	-1.7564	0.0790205	0.999914	CFAP210	129881
ENSG00000198793	3202.45	0.146925	0.0837627	1.75406	0.0794195	0.999914	MTOR	2475
ENSG00000280274	4.09121	2.9187	1.66396	1.75406	0.0794195	0.999914	NA	NA
ENSG00000137936	810.101	0.292929	0.167026	1.7538	0.0794655	0.999914	BCAR3	8412
ENSG00000272744	144.61	0.350239	0.199776	1.75316	0.0795745	0.999914	NA	NA
ENSG00000200670	40.9237	-0.654692	0.373621	-1.75229	0.0797237	0.999914	RNU6-912P	106479970
ENSG00000232693	343.851	0.319962	0.182677	1.75151	0.0798573	0.999914	NA	NA
ENSG00000267342	3.69213	-4.28258	2.44513	-1.75147	0.0798649	0.999914	NA	NA
ENSG00000153487	3.74136	-1.78233	1.01778	-1.7512	0.0799117	0.999914	ING1	3621
ENSG00000154473	14.6779	1.53514	0.876657	1.75113	0.0799228	0.999914	BUB3	9184
ENSG00000083168	46.8316	0.75332	0.43027	1.75081	0.0799788	0.999914	KAT6A	7994
ENSG00000138760	104.645	-0.625945	0.357524	-1.75078	0.0799845	0.999914	SCARB2	950
ENSG00000039123	113.097	0.339232	0.193809	1.75034	0.0800593	0.999914	MTREX	23517
ENSG00000204439	71.7314	-0.559004	0.319511	-1.74956	0.0801939	0.999914	C6orf47	57827
ENSG00000146070	44.5304	-0.844312	0.482628	-1.74941	0.0802209	0.999914	PLA2G7	7941
ENSG00000253284	4.07992	-1.60368	0.91715	-1.74855	0.0803686	0.999914	NA	NA
ENSG00000236035	638.874	0.316897	0.181285	1.74806	0.0804535	0.999914	NA	NA
ENSG00000165861	2.08749	-2.39848	1.37227	-1.74782	0.0804959	0.999914	ZFYVE1	53349
ENSG00000273314	47.795	-0.611474	0.350029	-1.74692	0.0806508	0.999914	NA	NA
ENSG00000164053	130.356	-1.04156	0.596427	-1.74633	0.0807532	0.999914	ATRIP	84126
ENSG00000285856	6.82252	2.34781	1.34445	1.7463	0.0807589	0.999914	NA	NA
ENSG00000137267	78.3593	-0.664019	0.380306	-1.74601	0.080809	0.999914	TUBB2A	7280
ENSG00000221866	35.6842	-0.846187	0.484661	-1.74593	0.0808223	0.999914	PLXNA4	91584
ENSG00000200090	10.5325	0.923537	0.529056	1.74563	0.080875	0.999914	NA	NA
ENSG00000230102	148.399	0.798047	0.457182	1.74558	0.0808843	0.999914	LINC02028	285389
ENSG00000236337	32.8947	0.733382	0.420315	1.74484	0.0810129	0.999914	NA	NA
ENSG00000206763	74.3873	0.809422	0.464055	1.74424	0.0811178	0.999914	RNU6-10P	100873745
ENSG00000240429	171.395	0.26607	0.152597	1.74361	0.0812269	0.999914	NA	NA
ENSG00000273729	4.89336	1.75298	1.00539	1.74358	0.0812324	0.999914	NA	NA
ENSG00000230498	748.334	-0.274296	0.157397	-1.7427	0.0813863	0.999914	NA	NA
ENSG00000139746	3.70442	-4.28061	2.45713	-1.74212	0.0814872	0.999914	RBM26	64062
ENSG00000071889	37.1302	0.518639	0.297707	1.74211	0.0814889	0.999914	FAM3A	60343
ENSG00000204323	2.41874	3.70956	2.12984	1.74171	0.0815591	0.999914	SMIM5	643008
ENSG00000218358	71.7585	0.533771	0.306469	1.74168	0.081565	0.999914	NA	NA
ENSG00000228739	10.7266	-2.10829	1.21057	-1.74157	0.0815843	0.999914	NA	NA
ENSG00000138835	14.3714	0.882761	0.506951	1.74131	0.0816285	0.999914	RGS3	5998
ENSG00000257507	4.14221	2.53224	1.45474	1.74068	0.0817391	0.999914	NA	NA
ENSG00000272449	5055.99	-0.376859	0.216505	-1.74064	0.081746	0.999914	NA	NA
ENSG00000279696	2.54076	-3.70819	2.13167	-1.73957	0.0819345	0.999914	NA	NA
ENSG00000136942	20.5738	-1.40093	0.80607	-1.73797	0.0822157	0.999914	RPL35	11224
ENSG00000256351	1.25858	-2.60074	1.49706	-1.73724	0.0823455	0.999914	NA	NA
ENSG00000104450	20.8659	-1.04117	0.599342	-1.73718	0.0823548	0.999914	SPAG1	6674
ENSG00000074071	4.11383	2.89534	1.66849	1.7353	0.0826876	0.999914	MRPS34	65993
ENSG00000272752	34.2771	-0.723948	0.417244	-1.73507	0.0827284	0.999914	STAG3L5P	101735302
ENSG00000109685	194.712	0.364534	0.210106	1.735	0.0827404	0.999914	NSD2	7468
ENSG00000277778	9.82424	-2.43954	1.40644	-1.73455	0.0828203	0.999914	NA	NA
ENSG00000260278	97.5177	-0.478698	0.276083	-1.73389	0.0829374	0.999914	BMP2K-DT	119863864
ENSG00000256422	3.24575	-5.12448	2.95661	-1.73323	0.0830556	0.999914	LINC02552	102723895
ENSG00000151150	9.71051	-1.35219	0.780607	-1.73222	0.0832337	0.999914	ANK3	288
ENSG00000004864	69.5904	0.639375	0.369299	1.73132	0.0833946	0.999914	SLC25A13	10165
ENSG00000196923	73.2746	-0.664758	0.384128	-1.73056	0.0835295	0.999914	PDLIM7	9260
ENSG00000254536	7.32032	-1.71907	0.993522	-1.73027	0.0835813	0.999914	NA	NA
ENSG00000166171	4.79405	-2.63782	1.52568	-1.72895	0.0838177	0.999914	DPCD	25911
ENSG00000285872	461.934	0.253824	0.146952	1.72726	0.0841214	0.999914	LOC101929691	101929691
ENSG00000226180	3.28757	5.22246	3.02356	1.72726	0.0841214	0.999914	LOC100129215	100129215
ENSG00000107130	21.007	1.6335	0.945744	1.72721	0.0841301	0.999914	NCS1	23413
ENSG00000221817	3.05445	-1.82959	1.05944	-1.72694	0.0841783	0.999914	PPP3CB-AS1	101929145
ENSG00000163297	122.295	-0.474827	0.274955	-1.72693	0.0841811	0.999914	ANTXR2	118429
ENSG00000147437	61.5607	0.897304	0.519624	1.72683	0.0841977	0.999914	GNRH1	2796
ENSG00000137699	10.8189	0.95275	0.551976	1.72607	0.0843347	0.999914	TRIM29	23650
ENSG00000270823	20.2436	-1.07757	0.624375	-1.72583	0.0843773	0.999914	NA	NA
ENSG00000277203	40.7572	0.79206	0.459323	1.72441	0.0846345	0.999914	NA	NA
ENSG00000282988	56.6625	-0.680822	0.395033	-1.72346	0.0848056	0.999914	NA	NA
ENSG00000273219	36.8107	0.706472	0.410026	1.72299	0.0848897	0.999914	NA	NA
ENSG00000250961	29.9161	-2.12266	1.23258	-1.72214	0.085045	0.999914	NA	NA
ENSG00000203872	83.357	0.342242	0.198781	1.7217	0.0851234	0.999914	C6orf163	206412
ENSG00000133477	2.93533	5.05888	2.94085	1.72021	0.0853948	0.999914	FAM83F	113828
ENSG00000081138	4.19123	-5.49178	3.19253	-1.72019	0.0853971	0.999914	CDH7	1005
ENSG00000119912	2.33526	-3.58095	2.08326	-1.71892	0.0856291	0.999914	IDE	3416
ENSG00000235734	271.186	-0.545039	0.317125	-1.71869	0.0856717	0.999914	NA	NA
ENSG00000123989	243.357	-0.31157	0.181328	-1.71827	0.0857471	0.999914	CHPF	79586
ENSG00000177595	8.52806	-1.50157	0.874122	-1.7178	0.0858332	0.999914	PIDD1	55367
ENSG00000143772	338.909	-0.431785	0.251574	-1.71634	0.0861002	0.999914	ITPKB	3707
ENSG00000278291	4.66104	-2.21432	1.2904	-1.71599	0.0861644	0.999914	NA	NA
ENSG00000254165	9.29026	-2.00542	1.16931	-1.71505	0.0863358	0.999914	NA	NA
ENSG00000156113	4.66478	-1.84575	1.07627	-1.71495	0.0863544	0.999914	KCNMA1	3778
ENSG00000182325	9.25374	-1.83632	1.07218	-1.7127	0.0867674	0.999914	FBXL6	26233
ENSG00000147571	18.8748	-0.625432	0.365236	-1.7124	0.0868222	0.999914	CRH	1392
ENSG00000142546	5.70958	6.01936	3.51516	1.7124	0.0868228	0.999914	NOSIP	51070
ENSG00000044524	188.648	-0.64486	0.376791	-1.71145	0.0869978	0.999914	EPHA3	2042
ENSG00000121073	3.42281	-5.19909	3.03831	-1.71118	0.0870481	0.999914	SLC35B1	10237
ENSG00000164296	73.3458	-0.370113	0.216414	-1.71021	0.0872274	0.999914	TIGD6	81789
ENSG00000124641	79.7998	0.728618	0.426099	1.70997	0.0872707	0.999914	MED20	9477
ENSG00000151466	125.319	0.302653	0.176993	1.70997	0.0872712	0.999914	SCLT1	132320
ENSG00000286679	298.445	-0.32916	0.19264	-1.70868	0.087511	0.999914	LOC107985953	107985953
ENSG00000234665	10.7573	-2.23718	1.30932	-1.70866	0.0875136	0.999914	LERFS	403323
ENSG00000172243	3.90847	-1.521	0.890703	-1.70764	0.0877037	0.999914	CLEC7A	64581
ENSG00000110324	10.221	1.75898	1.03013	1.70754	0.0877222	0.999914	IL10RA	3587
ENSG00000186564	803.082	-0.403825	0.236707	-1.70601	0.0880058	0.999914	FOXD2	2306
ENSG00000151023	8.48588	1.24689	0.73094	1.70587	0.0880315	0.999914	ENKUR	219670
ENSG00000103978	2.91417	3.09037	1.81178	1.7057	0.0880632	0.999914	TMEM87A	25963
ENSG00000251396	26.2335	-0.838338	0.491737	-1.70485	0.0882227	0.999914	NA	NA
ENSG00000126581	4.20981	2.96731	1.74108	1.7043	0.0883257	0.999914	BECN1	8678
ENSG00000107771	12.8243	-2.15258	1.26305	-1.70427	0.0883301	0.999914	CCSER2	54462
ENSG00000124596	99.8117	-0.795891	0.467032	-1.70415	0.0883537	0.999914	OARD1	221443
ENSG00000119314	19.0661	1.35867	0.797476	1.70371	0.0884349	0.999914	PTBP3	9991
ENSG00000105968	46.1392	-0.56854	0.333743	-1.70352	0.0884702	0.999914	H2AZ2	94239
ENSG00000280202	3.76124	-5.33642	3.13351	-1.70302	0.0885646	0.999914	NA	NA
ENSG00000164604	39.7557	-0.60322	0.354236	-1.70288	0.0885911	0.999914	GPR85	54329
ENSG00000154529	17.6114	1.03644	0.608667	1.7028	0.0886062	0.999914	CNTNAP3B	728577
ENSG00000120159	30.5844	0.977516	0.574089	1.70273	0.0886193	0.999914	CAAP1	79886
ENSG00000273590	6.62839	2.26386	1.32959	1.70267	0.0886291	0.999914	LOC102723553	102723553
ENSG00000204406	316.868	0.416371	0.244597	1.70227	0.0887045	0.999914	MBD5	55777
ENSG00000143624	553.249	-0.281112	0.165161	-1.70205	0.0887456	0.999914	INTS3	65123
ENSG00000182158	30.6303	-0.97613	0.573513	-1.70202	0.0887518	0.999914	CREB3L2	64764
ENSG00000120008	6.34489	1.60599	0.943671	1.70186	0.0887825	0.999914	WDR11	55717
ENSG00000255200	3.99578	-2.33032	1.36936	-1.70175	0.0888015	0.999914	NA	NA
ENSG00000167523	2.76235	-3.83492	2.25482	-1.70077	0.088987	0.999914	SPATA33	124045
ENSG00000250397	8.09397	-1.61308	0.948453	-1.70075	0.0889896	0.999914	NA	NA
ENSG00000085998	1011.6	-0.199927	0.117605	-1.69999	0.0891335	0.999914	POMGNT1	55624
ENSG00000164638	63.3685	0.453632	0.266939	1.69938	0.0892474	0.999914	SLC29A4	222962
ENSG00000246363	10.4188	1.3783	0.81108	1.69934	0.089256	0.999914	LINC02458	728084
ENSG00000258581	6.17205	-6.05051	3.56057	-1.69931	0.0892607	0.999914	NA	NA
ENSG00000177058	101.861	-0.310909	0.183015	-1.69881	0.0893542	0.999914	SLC38A9	153129
ENSG00000177685	4.57338	-1.82716	1.07633	-1.69758	0.0895867	0.999914	CRACR2B	283229
ENSG00000151665	376.699	-0.362372	0.213574	-1.6967	0.0897528	0.999914	PIGF	5281
ENSG00000162734	602.646	0.259189	0.152809	1.69617	0.0898545	0.999914	PEA15	8682
ENSG00000060237	8.60855	-2.40199	1.4162	-1.69608	0.0898712	0.999914	WNK1	65125
ENSG00000258768	9.04225	1.48169	0.873904	1.69548	0.0899848	0.999914	NA	NA
ENSG00000253598	30.3892	1.21873	0.718945	1.69517	0.0900439	0.999914	SLC10A5	347051
ENSG00000186132	277.43	-0.317155	0.187136	-1.69479	0.0901156	0.999914	C2orf76	130355
ENSG00000286626	14.0702	-0.987598	0.582862	-1.69439	0.0901907	0.999914	LOC101929918	101929918
ENSG00000178821	5707.77	-0.128908	0.0760845	-1.69427	0.0902144	0.999914	TMEM52	339456
ENSG00000269893	119.863	-0.450448	0.265892	-1.6941	0.090246	0.999914	SNHG8	100093630
ENSG00000079931	70.0171	-0.746843	0.440881	-1.69398	0.0902697	0.999914	MOXD1	26002
ENSG00000273183	24.6115	-0.984448	0.581558	-1.69278	0.090498	0.999914	NA	NA
ENSG00000122674	103.754	0.645035	0.381138	1.69239	0.0905712	0.999914	CCZ1	51622
ENSG00000182742	4.11167	2.40325	1.42057	1.69175	0.0906939	0.999914	HOXB4	3214
ENSG00000234692	6.68075	-1.22112	0.722168	-1.69091	0.090854	0.999914	NA	NA
ENSG00000181690	26.3955	0.679516	0.402022	1.69024	0.0909813	0.999914	PLAG1	5324
ENSG00000160991	40.816	0.834871	0.493961	1.69015	0.0909985	0.999914	ORAI2	80228
ENSG00000028277	1.99655	3.41578	2.02139	1.68982	0.0910628	0.999914	POU2F2	5452
ENSG00000228818	417.549	0.430953	0.255068	1.68956	0.0911127	0.999914	PSMD2P1	266783
ENSG00000139192	1.90682	-2.22034	1.31516	-1.68827	0.0913603	0.999914	TAPBPL	55080
ENSG00000179743	3746.44	0.48336	0.286406	1.68768	0.0914735	0.999914	SPEN-AS1	729614
ENSG00000198707	4.12263	-1.94604	1.15313	-1.68761	0.0914862	0.999914	CEP290	80184
ENSG00000260038	1.6055	-2.98151	1.76719	-1.68714	0.0915764	0.999914	NA	NA
ENSG00000221821	59.2334	-0.57511	0.340971	-1.68668	0.0916642	0.999914	PEX39	441150
ENSG00000263815	2.00804	3.43217	2.03546	1.68619	0.091759	0.999914	RN7SL426P	106481842
ENSG00000167397	2.43785	3.74302	2.22075	1.68547	0.0918978	0.999914	VKORC1	79001
ENSG00000146143	82.0679	0.422	0.250475	1.6848	0.0920269	0.999914	PRIM2	5558
ENSG00000130592	12.4009	1.30229	0.773072	1.68457	0.092072	0.999914	LSP1	4046
ENSG00000108551	5.03468	5.83775	3.4656	1.68449	0.0920876	0.999914	RASD1	51655
ENSG00000127990	37.8999	-0.551391	0.327392	-1.68419	0.0921444	0.999914	SGCE	8910
ENSG00000023516	3.62252	-1.68742	1.00239	-1.6834	0.092298	0.999914	AKAP11	11215
ENSG00000243071	14.6622	1.5105	0.897442	1.68312	0.0923514	0.999914	RPL21P98	653079
ENSG00000169679	246.327	-0.37627	0.223642	-1.68247	0.0924785	0.999914	BUB1	699
ENSG00000164134	151.856	0.504273	0.299802	1.68202	0.0925642	0.999914	NAA15	80155
ENSG00000260193	26.6871	0.720357	0.428439	1.68135	0.0926945	0.999914	LINC02846	105376323
ENSG00000239701	3.91526	-1.50853	0.897625	-1.68058	0.0928437	0.999914	RPL37P20	100271340
ENSG00000078725	7.08739	-1.87115	1.11374	-1.68006	0.0929455	0.999914	BRINP1	1620
ENSG00000271320	294.713	0.544725	0.324236	1.68003	0.0929521	0.999914	NA	NA
ENSG00000131759	3.21667	5.19185	3.09115	1.67959	0.0930378	0.999914	RARA	5914
ENSG00000165644	25.9921	1.04533	0.622405	1.67951	0.0930536	0.999914	COMTD1	118881
ENSG00000183479	38.8871	-0.866839	0.516321	-1.67888	0.0931762	0.999914	TREX2	11219
ENSG00000114125	273.346	0.475533	0.283251	1.67884	0.0931835	0.999914	RNF7	9616
ENSG00000177842	235.001	0.440579	0.262449	1.67872	0.093207	0.999914	ZNF620	253639
ENSG00000228929	4017.68	1.07356	0.639515	1.67871	0.0932084	0.999914	RPS13P2	729236
ENSG00000163535	234.788	-0.258381	0.153921	-1.67866	0.0932177	0.999914	SGO2	151246
ENSG00000243550	177.335	0.429503	0.255876	1.67856	0.0932374	0.999914	LINC01214	101928022
ENSG00000272848	41.7766	-0.545371	0.324965	-1.67825	0.0932991	0.999914	NA	NA
ENSG00000151093	259.016	0.708197	0.422145	1.67762	0.0934221	0.999914	OXSM	54995
ENSG00000163002	317.694	0.397232	0.236804	1.67747	0.0934502	0.999914	NUP35	129401
ENSG00000239731	2.78908	-4.90584	2.92484	-1.6773	0.0934832	0.999914	RN7SL825P	107080654
ENSG00000226276	239.42	1.22851	0.732492	1.67716	0.0935105	0.999914	NA	NA
ENSG00000100239	4.15316	4.54141	2.7085	1.67673	0.0935961	0.999914	PPP6R2	9701
ENSG00000148834	2.95764	-4.99017	2.97894	-1.67515	0.093905	0.999914	GSTO1	9446
ENSG00000231764	73.1694	0.903437	0.539449	1.67474	0.093985	0.999914	NA	NA
ENSG00000125249	3.19062	2.02681	1.21032	1.6746	0.0940125	0.999914	RAP2A	5911
ENSG00000144369	294.316	0.438953	0.262146	1.67446	0.0940405	0.999914	FAM171B	165215
ENSG00000153113	105.22	-0.380245	0.227113	-1.67426	0.09408	0.999914	NA	NA
ENSG00000107960	7.20227	1.65586	0.98934	1.6737	0.0941889	0.999914	STN1	79991
ENSG00000233358	93.5968	0.445052	0.26593	1.67357	0.0942151	0.999914	LOC105374974	105374974
ENSG00000179119	8.34012	-2.91382	1.74153	-1.67314	0.0943002	0.999914	SPTY2D1	144108
ENSG00000249494	489.987	1.54581	0.923949	1.67304	0.094319	0.999914	NA	NA
ENSG00000272369	2.18865	-3.47798	2.07904	-1.67288	0.0943507	0.999914	NA	NA
ENSG00000225092	91.9238	0.449048	0.26843	1.67287	0.0943532	0.999914	NA	NA
ENSG00000278791	30781.7	-0.358713	0.214522	-1.67215	0.0944947	0.999914	NA	NA
ENSG00000156735	30.1092	-0.730566	0.436984	-1.67184	0.0945568	0.999914	BAG4	9530
ENSG00000272086	69.9088	-0.764005	0.457126	-1.67132	0.0946576	0.999914	NA	NA
ENSG00000078070	255.08	0.561285	0.335902	1.67098	0.0947261	0.999914	MCCC1	56922
ENSG00000273542	75.489	0.467049	0.279525	1.67087	0.094748	0.999914	H4C12	8362
ENSG00000223612	768.044	0.272217	0.162938	1.67068	0.0947854	0.999914	NA	NA
ENSG00000204682	2.21026	-3.49907	2.09522	-1.67002	0.0949148	0.999914	MIR1915HG	399726
ENSG00000229419	13.922	-1.3966	0.836626	-1.66933	0.0950529	0.999914	RALGAPA1P1	26134
ENSG00000253123	38.8409	1.10619	0.662694	1.66923	0.0950714	0.999914	LOC100507403	100507403
ENSG00000254087	57.2029	0.998503	0.598314	1.66886	0.0951448	0.999914	LYN	4067
ENSG00000104361	10.3731	-1.0722	0.64248	-1.66884	0.0951485	0.999914	NIPAL2	79815
ENSG00000185133	2.75622	2.86706	1.71837	1.66848	0.0952202	0.999914	INPP5J	27124
ENSG00000234183	41.9076	-0.459349	0.275409	-1.66788	0.0953397	0.999914	H2AZ2-DT	105375261
ENSG00000165757	18.7259	-1.36326	0.8175	-1.6676	0.0953955	0.999914	JCAD	57608
ENSG00000147601	19.9383	-1.17087	0.702157	-1.66753	0.0954085	0.999914	TERF1	7013
ENSG00000143515	463.8	-0.348219	0.208841	-1.66738	0.0954382	0.999914	ATP8B2	57198
ENSG00000197124	1.98645	3.4087	2.04679	1.66539	0.0958345	0.999914	ZNF682	91120
ENSG00000052126	3.23538	-1.51457	0.909543	-1.6652	0.0958729	0.999914	PLEKHA5	54477
ENSG00000136167	2.31164	1.98804	1.19445	1.66441	0.0960315	0.999914	LCP1	3936
ENSG00000183853	487.33	-0.402324	0.241783	-1.66399	0.0961142	0.999914	KIRREL1	55243
ENSG00000179242	2.80045	-4.90883	2.95008	-1.66396	0.0961197	0.999914	CDH4	1002
ENSG00000224905	2.32927	4.72717	2.84337	1.66252	0.0964077	0.999914	LOC105377134	105377134
ENSG00000164713	43.3813	-0.765465	0.460541	-1.6621	0.0964929	0.999914	BRI3	25798
ENSG00000236714	107.058	0.308395	0.185553	1.66203	0.096506	0.999914	NA	NA
ENSG00000113966	188.96	0.310024	0.186542	1.66195	0.0965224	0.999914	ARL6	84100
ENSG00000249852	56.1845	0.741614	0.44624	1.66192	0.0965292	0.999914	NA	NA
ENSG00000173114	44.9036	0.82928	0.49907	1.66165	0.0965827	0.999914	LRRN3	54674
ENSG00000148248	8.43814	-1.36193	0.820051	-1.66079	0.096756	0.999914	SURF4	6836
ENSG00000150459	1.9645	-2.24863	1.35452	-1.6601	0.0968953	0.999914	SAP18	10284
ENSG00000146433	60.0428	-0.542916	0.327125	-1.65966	0.096983	0.999914	TMEM181	57583
ENSG00000231981	3.71785	-2.14555	1.29335	-1.6589	0.097135	0.999914	RPL7L1P12	100420200
ENSG00000126759	65.559	1.25984	0.759508	1.65876	0.0971647	0.999914	CFP	5199
ENSG00000143545	592.081	-0.176107	0.106182	-1.65854	0.097209	0.999914	RAB13	5872
ENSG00000189431	4.66951	-3.04387	1.83596	-1.65791	0.0973352	0.999914	RASSF10	644943
ENSG00000101844	27.8638	0.87004	0.525223	1.65652	0.0976175	0.999914	ATG4A	115201
ENSG00000277589	2.07355	3.46817	2.09391	1.65631	0.0976592	0.999914	NA	NA
ENSG00000170276	10.0666	-1.11514	0.67333	-1.65616	0.09769	0.999914	HSPB2	3316
ENSG00000196670	82.0708	-0.599888	0.362353	-1.65553	0.0978162	0.999914	ZFP62	643836
ENSG00000200534	73.6576	1.03584	0.625867	1.65506	0.097913	0.999914	SNORA33	594839
ENSG00000165259	16.6898	-0.954768	0.576955	-1.65484	0.0979571	0.999914	HDX	139324
ENSG00000172731	6.64568	-1.19227	0.720638	-1.65446	0.0980336	0.999914	LRRC20	55222
ENSG00000130939	2751.67	-0.648772	0.392138	-1.65445	0.0980367	0.999914	UBE4B	10277
ENSG00000283422	2.20127	-2.50529	1.515	-1.65365	0.0981983	0.999914	NA	NA
ENSG00000188486	13.5996	1.11257	0.672955	1.65327	0.0982763	0.999914	H2AX	3014
ENSG00000160613	14.0303	1.66064	1.00449	1.65322	0.0982856	0.999914	PCSK7	9159
ENSG00000176658	2.41871	4.77929	2.89113	1.65308	0.0983138	0.999914	MYO1D	4642
ENSG00000237668	2.41871	4.77929	2.89113	1.65308	0.0983138	0.999914	NA	NA
ENSG00000241494	2.41721	-2.60077	1.57371	-1.65264	0.0984039	0.999914	RPL26P4	283603
ENSG00000267287	6.97138	-3.23873	1.96012	-1.65231	0.0984706	0.999914	NA	NA
ENSG00000138735	135.792	0.334444	0.202476	1.65177	0.0985821	0.999914	PDE5A	8654
ENSG00000271643	174.346	-0.29078	0.176044	-1.65175	0.0985864	0.999914	PDCD6IP-DT	105377023
ENSG00000157168	44.6244	0.667314	0.404131	1.65123	0.0986915	0.999914	NRG1	3084
ENSG00000271208	74.3848	-0.526528	0.319201	-1.64952	0.0990413	0.999914	NA	NA
ENSG00000139517	4.01587	1.67119	1.01336	1.64915	0.0991175	0.999914	LNX2	222484
ENSG00000105865	34.0126	-0.560728	0.340128	-1.64858	0.0992335	0.999914	DUS4L	11062
ENSG00000185697	37.9781	0.570925	0.346331	1.6485	0.0992511	0.999914	MYBL1	4603
ENSG00000111186	4.313	2.21984	1.34668	1.64838	0.0992742	0.999914	WNT5B	81029
ENSG00000148229	28.6455	1.36216	0.826438	1.64824	0.0993044	0.999914	POLE3	54107
ENSG00000204539	72.3163	-0.572436	0.347481	-1.64739	0.0994778	0.999914	CDSN	1041
ENSG00000265354	10.1728	-1.37046	0.831949	-1.64729	0.0994983	0.999914	TIMM23	100287932
ENSG00000134851	98.5287	-0.524626	0.318513	-1.64711	0.0995358	0.999914	TMEM165	55858
ENSG00000188573	123.925	0.434844	0.264106	1.64647	0.0996663	0.999914	FBLL1	345630
ENSG00000152795	144.862	0.248761	0.151088	1.64647	0.0996675	0.999914	HNRNPDL	9987
ENSG00000278719	4.56253	2.62471	1.59433	1.64627	0.0997075	0.999914	MCM8-AS1	101929225
ENSG00000007372	5.7348	-1.49238	0.906659	-1.64602	0.0997604	0.999914	PAX6	5080
ENSG00000278626	2.92194	-2.29058	1.39191	-1.64564	0.0998383	0.999914	NA	NA
ENSG00000151640	2.02989	-3.3605	2.04212	-1.6456	0.099847	0.999914	DPYSL4	10570
ENSG00000271833	16.852	0.976467	0.593471	1.64535	0.0998976	0.999914	NA	NA
ENSG00000162994	300.87	-0.358149	0.217727	-1.64494	0.0999816	0.999914	CLHC1	130162
ENSG00000186676	43.0656	0.564184	0.343042	1.64465	0.100042	0.999914	NA	NA
ENSG00000099622	2.64169	-4.82441	2.93349	-1.64459	0.100053	0.999914	CIRBP	1153
ENSG00000166394	2.73026	-4.87603	2.96615	-1.64389	0.100199	0.999914	CYB5R2	51700
ENSG00000135870	475.485	-0.303346	0.18457	-1.64352	0.100275	0.999914	RC3H1	149041
ENSG00000243335	49.927	-0.901498	0.548665	-1.64307	0.100368	0.999914	KCTD7	154881
ENSG00000224837	518.156	-0.328846	0.200168	-1.64285	0.100414	0.999914	NA	NA
ENSG00000156052	14.4802	-0.970335	0.590657	-1.64281	0.100423	0.999914	GNAQ	2776
ENSG00000138772	90.3381	-1.1984	0.729822	-1.64205	0.10058	0.999914	ANXA3	306
ENSG00000152778	2.94102	-2.95665	1.8012	-1.64149	0.100697	0.999914	IFIT5	24138
ENSG00000182890	11.3053	-1.68531	1.02738	-1.6404	0.100923	0.999914	GLUD2	2747
ENSG00000131669	8.05087	-1.74728	1.06589	-1.63928	0.101155	0.999914	NINJ1	4814
ENSG00000273448	47.9011	-0.65297	0.398595	-1.63818	0.101384	0.999914	NA	NA
ENSG00000236535	450.084	-0.493809	0.301469	-1.63801	0.10142	0.999914	NA	NA
ENSG00000267152	1.88474	3.32759	2.03183	1.63773	0.101478	0.999914	NA	NA
ENSG00000131067	2.15785	4.61713	2.81959	1.63752	0.101522	0.999914	GGT7	2686
ENSG00000126777	4.80192	3.19695	1.95249	1.63737	0.101554	0.999914	KTN1	3895
ENSG00000158486	1.44674	-2.81193	1.71735	-1.63736	0.101554	0.999914	DNAH3	55567
ENSG00000091651	2.26875	-2.54572	1.55486	-1.63727	0.101574	0.999914	ORC6	23594
ENSG00000236334	711.578	0.191958	0.117252	1.63714	0.1016	0.999914	PPIAL4G	644591
ENSG00000172927	2.44215	-4.71526	2.88018	-1.63714	0.101601	0.999914	MYEOV	26579
ENSG00000006756	46.4686	0.456999	0.279208	1.63677	0.101679	0.999914	ARSD	414
ENSG00000245105	2.10628	-3.41963	2.08953	-1.63655	0.101724	0.999914	A2M-AS1	144571
ENSG00000197258	33.2731	-0.912615	0.557866	-1.6359	0.10186	0.999914	NA	NA
ENSG00000118564	129.788	-0.631237	0.386068	-1.63504	0.10204	0.999914	FBXL5	26234
ENSG00000105261	2.12991	-3.43569	2.10168	-1.63473	0.102105	0.999914	OVOL3	728361
ENSG00000224083	29.4162	-1.0417	0.637802	-1.63326	0.102414	0.999914	MTCO1P11	107075264
ENSG00000004142	2.16539	-3.45233	2.11386	-1.63318	0.10243	0.999914	POLDIP2	26073
ENSG00000212694	2.52577	-3.69864	2.26482	-1.63308	0.102452	0.999914	LINC01089	338799
ENSG00000120742	163.012	-0.560112	0.3431	-1.6325	0.102574	0.999914	SERP1	27230
ENSG00000181789	184.787	0.580158	0.355397	1.63242	0.10259	0.999914	COPG1	22820
ENSG00000214765	43.3644	-0.668199	0.409414	-1.63209	0.102661	0.999914	NA	NA
ENSG00000271749	2.61631	-4.81098	2.9479	-1.632	0.10268	0.999914	NA	NA
ENSG00000143614	650.952	0.457016	0.280091	1.63167	0.102749	0.999914	GATAD2B	57459
ENSG00000220323	717.35	-0.286111	0.175381	-1.63136	0.102814	0.999914	H2BC19P	337874
ENSG00000135617	383.108	0.426348	0.261587	1.62985	0.103133	0.999914	PRADC1	84279
ENSG00000198952	606.048	-0.28045	0.172095	-1.62962	0.103182	0.999914	SMG5	23381
ENSG00000149531	2.59718	4.88207	2.99609	1.62948	0.103211	0.999914	NA	NA
ENSG00000151503	2.30299	-4.6305	2.84171	-1.62948	0.103212	0.999914	NCAPD3	23310
ENSG00000054965	4.19462	-2.36416	1.45154	-1.62873	0.10337	0.999914	FAM168A	23201
ENSG00000146109	91.3613	0.379118	0.232817	1.6284	0.103441	0.999914	ABT1	29777
ENSG00000114126	213.577	0.471716	0.289688	1.62836	0.103449	0.999914	TFDP2	7029
ENSG00000186831	4.39351	2.47381	1.51921	1.62835	0.10345	0.999914	NA	NA
ENSG00000100902	5.14943	3.99429	2.45391	1.62772	0.103583	0.999914	PSMA6	5687
ENSG00000075073	3.73506	-2.16165	1.32816	-1.62755	0.10362	0.999914	TACR2	6865
ENSG00000279320	126.121	-0.553683	0.340255	-1.62726	0.103682	0.999914	NA	NA
ENSG00000233220	16.6249	1.12735	0.693071	1.6266	0.103823	0.999914	PRDM10-DT	440072
ENSG00000148303	2.92019	-4.97214	3.05713	-1.62641	0.103863	0.999914	RPL7A	6130
ENSG00000219329	56.605	-0.638838	0.393044	-1.62536	0.104085	0.999914	NA	NA
ENSG00000258608	4.42569	-5.57077	3.42749	-1.62532	0.104094	0.999914	NA	NA
ENSG00000187726	5.24127	-3.9086	2.4056	-1.62479	0.104208	0.999914	DNAJB13	374407
ENSG00000148090	7.28585	-1.7174	1.05718	-1.62451	0.104266	0.999914	AUH	549
ENSG00000157570	15.0187	1.72448	1.06156	1.62449	0.104272	0.999914	TSPAN18	90139
ENSG00000278993	7.9412	1.78347	1.09791	1.62442	0.104287	0.999914	NA	NA
ENSG00000158125	309.716	-0.332403	0.204647	-1.62427	0.104317	0.999914	XDH	7498
ENSG00000177932	54.3372	-0.556976	0.342916	-1.62424	0.104325	0.999914	ZNF354C	30832
ENSG00000106268	60.4395	-0.620268	0.38193	-1.62404	0.104368	0.999914	NUDT1	4521
ENSG00000153165	239.059	-0.424972	0.26177	-1.62345	0.104492	0.999914	RGPD3	653489
ENSG00000230001	38.7698	1.14933	0.70798	1.62339	0.104506	0.999914	NA	NA
ENSG00000137364	88.9623	0.397908	0.245136	1.62322	0.104543	0.999914	TPMT	7172
ENSG00000263266	1.88708	3.32941	2.05156	1.62286	0.104619	0.999914	RPS7P1	388363
ENSG00000135052	20.2117	0.626361	0.386088	1.62233	0.104734	0.999914	GOLM1	51280
ENSG00000137845	3.59719	3.35644	2.06894	1.6223	0.10474	0.999914	ADAM10	102
ENSG00000149182	12.1376	0.81134	0.50029	1.62174	0.104859	0.999914	ARFGAP2	84364
ENSG00000119950	6.74114	1.03488	0.638132	1.62173	0.104862	0.999914	MXI1	4601
ENSG00000282977	2.79359	-2.14259	1.32123	-1.62167	0.104875	0.999914	PCBP2-OT1	102157401
ENSG00000145782	64.2299	-0.764027	0.471229	-1.62135	0.104942	0.999914	ATG12	9140
ENSG00000107874	6.48721	-1.74969	1.07917	-1.62132	0.104949	0.999914	CUEDC2	79004
ENSG00000135778	476.673	0.243947	0.150463	1.62131	0.104952	0.999914	NTPCR	84284
ENSG00000154188	27.1163	-1.1057	0.681993	-1.62128	0.104958	0.999914	ANGPT1	284
ENSG00000101019	6.74536	1.86733	1.15238	1.62041	0.105144	0.999914	UQCC1	55245
ENSG00000133818	16.2442	1.02341	0.631677	1.62015	0.105199	0.999914	RRAS2	22800
ENSG00000155858	69.3034	-0.420549	0.259599	-1.61999	0.105233	0.999914	LSM11	134353
ENSG00000150457	6.26741	2.24929	1.38866	1.61976	0.105284	0.999914	LATS2	26524
ENSG00000281469	366.572	0.320873	0.198128	1.61952	0.105335	0.999914	NA	NA
ENSG00000087269	139.178	-0.387884	0.239529	-1.61936	0.10537	0.999914	NOP14	8602
ENSG00000146233	89.1138	0.718114	0.443495	1.61922	0.105401	0.999914	CYP39A1	51302
ENSG00000198862	2.94707	5.06461	3.12802	1.61911	0.105423	0.999914	LTN1	26046
ENSG00000284032	55.8067	0.898024	0.554735	1.61883	0.105483	0.999914	MIR29A	407021
ENSG00000224707	103.877	0.367834	0.227235	1.61874	0.105503	0.999914	E2F3-IT1	100874268
ENSG00000112624	73.6943	0.620647	0.383422	1.6187	0.105511	0.999914	BICRAL	23506
ENSG00000072952	9.67901	-1.73079	1.06925	-1.61869	0.105515	0.999914	IRAG1	10335
ENSG00000172183	2.56535	2.80926	1.73561	1.6186	0.105534	0.999914	ISG20	3669
ENSG00000183576	2.17046	1.83196	1.13231	1.6179	0.105685	0.999914	SETD3	84193
ENSG00000066427	2.46844	-1.95713	1.20997	-1.6175	0.105771	0.999914	ATXN3	4287
ENSG00000212533	12.5607	1.61118	0.99629	1.61718	0.10584	0.999914	NA	NA
ENSG00000170500	1766.77	1.31706	0.814629	1.61677	0.105929	0.999914	LONRF2	164832
ENSG00000226532	31.1472	0.97234	0.601525	1.61646	0.105995	0.999914	NA	NA
ENSG00000169169	2.35955	4.74499	2.93692	1.61564	0.106173	0.999914	CPT1C	126129
ENSG00000213860	69.9705	-0.848383	0.525126	-1.61558	0.106185	0.999914	RPL21P75	728501
ENSG00000261783	2.90845	-4.96442	3.07362	-1.61517	0.106274	0.999914	NA	NA
ENSG00000276523	2.38303	4.75869	2.94632	1.61513	0.106283	0.999914	NA	NA
ENSG00000115649	244.96	-0.290414	0.179846	-1.61479	0.106357	0.999914	CNPPD1	27013
ENSG00000111424	5.10524	-1.22366	0.758172	-1.61396	0.106537	0.999914	VDR	7421
ENSG00000255874	2.6092	1.67951	1.04119	1.61307	0.106729	0.999914	PRECSIT	283487
ENSG00000267174	3.64451	5.37133	3.32988	1.61307	0.106729	0.999914	NA	NA
ENSG00000286681	21.6344	-0.791854	0.491047	-1.61258	0.106835	0.999914	NA	NA
ENSG00000226328	3.62432	5.36346	3.32603	1.61257	0.106838	0.999914	NUP50-DT	100506714
ENSG00000177688	77.0734	-0.833244	0.516888	-1.61204	0.106953	0.999914	SUMO4	387082
ENSG00000215878	37.4728	-0.67993	0.421782	-1.61204	0.106953	0.999914	NA	NA
ENSG00000135387	11.5212	-0.963142	0.597564	-1.61178	0.10701	0.999914	CAPRIN1	4076
ENSG00000270953	56.0432	0.580955	0.360573	1.6112	0.107136	0.999914	NA	NA
ENSG00000164543	50.9328	0.59666	0.370323	1.61119	0.107139	0.999914	STK17A	9263
ENSG00000147419	22.9798	-0.830232	0.515567	-1.61033	0.107326	0.999914	CCDC25	55246
ENSG00000232759	64.8143	0.623925	0.387455	1.61032	0.107329	0.999914	STEAP1B-AS1	100506178
ENSG00000177105	10.3477	-1.07448	0.667678	-1.60928	0.107556	0.999914	RHOG	391
ENSG00000286086	145.41	-0.498622	0.309982	-1.60855	0.107715	0.999914	LOC105374254	105374254
ENSG00000091136	13.4078	-1.58906	0.988006	-1.60835	0.107758	0.999914	LAMB1	3912
ENSG00000054967	6.93616	-1.13454	0.705512	-1.60811	0.107812	0.999914	RELT	84957
ENSG00000271614	2.13887	-3.43477	2.13594	-1.60808	0.107817	0.999914	ATP2B1-AS1	338758
ENSG00000196150	48.708	1.01283	0.629907	1.6079	0.107857	0.999914	ZNF250	58500
ENSG00000110435	4.59555	-1.55165	0.965275	-1.60747	0.107951	0.999914	PDHX	8050
ENSG00000160593	9.73575	1.26097	0.784441	1.60747	0.107951	0.999914	JAML	120425
ENSG00000113645	79.1401	0.628944	0.391266	1.60746	0.107953	0.999914	WWC1	23286
ENSG00000273175	385.128	0.324566	0.201965	1.60704	0.108046	0.999914	NA	NA
ENSG00000278768	19.0176	-1.39583	0.869026	-1.6062	0.10823	0.999914	BACE1-AS	100379571
ENSG00000286735	179.286	0.492835	0.306833	1.6062	0.10823	0.999914	NA	NA
ENSG00000120093	1.98642	4.49804	2.80115	1.60578	0.108322	0.999914	HOXB3	3213
ENSG00000142186	5.94671	-2.34275	1.45906	-1.60566	0.108349	0.999914	SCYL1	57410
ENSG00000120055	1.91234	-3.27086	2.03749	-1.60534	0.108419	0.999914	C10orf95	79946
ENSG00000077454	35.4805	-0.575089	0.358323	-1.60495	0.108505	0.999914	LRCH4	4034
ENSG00000196204	57.2213	-0.525817	0.327638	-1.60487	0.108522	0.999914	RNF216P1	441191
ENSG00000115457	294.407	0.61112	0.380889	1.60446	0.108614	0.999914	IGFBP2	3485
ENSG00000255236	11.9165	1.00714	0.627808	1.60422	0.108665	0.999914	NA	NA
ENSG00000106258	38.8882	1.04419	0.65107	1.6038	0.108758	0.999914	CYP3A5	1577
ENSG00000122861	10.1352	1.14209	0.712128	1.60377	0.108765	0.999914	PLAU	5328
ENSG00000233406	844.068	-0.321922	0.200745	-1.60364	0.108794	0.999914	RPS2P8	440589
ENSG00000011007	3126.16	0.732896	0.457103	1.60335	0.108858	0.999914	ELOA	6924
ENSG00000232234	68.4009	-0.371146	0.231511	-1.60315	0.108902	0.999914	LOC105374910	105374910
ENSG00000253948	16.2859	-1.41219	0.881037	-1.60287	0.108963	0.999914	VPS13B-DT	105375666
ENSG00000128524	42.0362	1.02056	0.636733	1.6028	0.108979	0.999914	ATP6V1F	9296
ENSG00000197614	1.94492	-3.28699	2.05089	-1.60272	0.108997	0.999914	MFAP5	8076
ENSG00000269514	1.94727	-3.28699	2.05089	-1.60272	0.108997	0.999914	NA	NA
ENSG00000089737	1.13236	-2.40673	1.50179	-1.60258	0.109028	0.999914	DDX24	57062
ENSG00000007952	38.3281	-0.726908	0.453997	-1.60113	0.109348	0.999914	NOX1	27035
ENSG00000271043	111.066	0.292568	0.182731	1.60109	0.109357	0.999914	NA	NA
ENSG00000243660	9.90874	0.770323	0.481192	1.60086	0.109407	0.999914	ZNF487	642819
ENSG00000259728	1.15226	-2.41372	1.50788	-1.60073	0.109436	0.999914	NA	NA
ENSG00000129465	6.58145	-2.82353	1.76403	-1.60062	0.109462	0.999914	RIPK3	11035
ENSG00000221102	3.03486	-2.98474	1.86605	-1.59949	0.109711	0.999914	SNORA11B	100124539
ENSG00000116741	511.009	-0.351609	0.21987	-1.59917	0.109784	0.999914	RGS2	5997
ENSG00000145428	143.365	0.286758	0.179333	1.59903	0.109815	0.999914	RNF175	285533
ENSG00000275763	7.16537	-3.24034	2.02726	-1.59839	0.109957	0.999914	ZNF516-DT	400658
ENSG00000163428	186.931	0.236337	0.147877	1.5982	0.109999	0.999914	LRRC58	116064
ENSG00000071073	353.53	0.347143	0.217224	1.59809	0.110024	0.999914	MGAT4A	11320
ENSG00000167555	2.24964	4.67458	2.92565	1.59779	0.11009	0.999914	ZNF528	84436
ENSG00000150433	2.84265	-2.19934	1.37784	-1.59623	0.110438	0.999914	TMEM218	219854
ENSG00000108509	3.29699	4.1871	2.62314	1.59622	0.110441	0.999914	CAMTA2	23125
ENSG00000218996	39.8213	-0.889338	0.557185	-1.59613	0.11046	0.999914	NA	NA
ENSG00000130935	2.29879	-4.62384	2.89696	-1.5961	0.110467	0.999914	NOL11	25926
ENSG00000240034	202.187	-0.372399	0.233407	-1.59549	0.110602	0.999914	MTND6P6	106478944
ENSG00000158856	11.7983	-1.89984	1.19114	-1.59498	0.110717	0.999914	DMTN	2039
ENSG00000130829	16.9007	-1.33941	0.83989	-1.59474	0.110769	0.999914	DUSP9	1852
ENSG00000137337	51.0503	-0.618618	0.387946	-1.5946	0.110802	0.999914	MDC1	9656
ENSG00000183087	5.50815	2.99693	1.87974	1.59433	0.110862	0.999914	GAS6	2621
ENSG00000095627	6.88313	1.74184	1.09265	1.59414	0.110905	0.999914	TDRD1	56165
ENSG00000110628	26.6347	0.676588	0.424491	1.59388	0.110963	0.999914	SLC67A1	5002
ENSG00000128973	1.16975	2.56898	1.61233	1.59333	0.111086	0.999914	CLN6	54982
ENSG00000122042	7.56086	-1.78882	1.12276	-1.59323	0.111108	0.999914	UBL3	5412
ENSG00000164684	22.8272	-0.866499	0.543942	-1.593	0.111161	0.999914	ZNF704	619279
ENSG00000171262	9.57759	1.94337	1.22	1.59293	0.111177	0.999914	FAM98B	283742
ENSG00000140463	2.3831	3.70235	2.32451	1.59274	0.111217	0.999914	BBS4	585
ENSG00000283294	2.4056	3.70235	2.32451	1.59274	0.111217	0.999914	NA	NA
ENSG00000033627	2.59953	4.8834	3.06682	1.59233	0.11131	0.999914	ATP6V0A1	535
ENSG00000276213	48.4469	0.48496	0.304827	1.59094	0.111624	0.999914	NA	NA
ENSG00000261888	3.05452	-5.03536	3.16598	-1.59046	0.111731	0.999914	NA	NA
ENSG00000187984	29.8197	1.12724	0.708757	1.59045	0.111733	0.999914	NA	NA
ENSG00000041982	20.2502	-1.16555	0.732864	-1.5904	0.111744	0.999914	TNC	3371
ENSG00000170425	3.27678	5.21796	3.28096	1.59038	0.11175	0.999914	ADORA2B	136
ENSG00000279962	3.27678	5.21796	3.28096	1.59038	0.11175	0.999914	NA	NA
ENSG00000149313	7.34683	-1.20909	0.760378	-1.59012	0.111807	0.999914	AASDHPPT	60496
ENSG00000106617	19.1415	-0.947482	0.595873	-1.59007	0.111818	0.999914	PRKAG2	51422
ENSG00000178896	6.35301	-3.07178	1.93206	-1.5899	0.111858	0.999914	EXOSC4	54512
ENSG00000243504	31.4344	-1.31627	0.828008	-1.58968	0.111906	0.999914	RPS23P1	93948
ENSG00000151967	182.185	-0.528364	0.332402	-1.58953	0.11194	0.999914	SCHIP1	29970
ENSG00000165795	2.98704	-5.00396	3.14834	-1.58939	0.111972	0.999914	NDRG2	57447
ENSG00000277873	2.65325	-4.83055	3.03926	-1.58938	0.111974	0.999914	NA	NA
ENSG00000261559	4.08656	-1.97404	1.24309	-1.58802	0.112282	0.999914	NA	NA
ENSG00000182782	6.04971	2.42377	1.52679	1.58749	0.112401	0.999914	HCAR2	338442
ENSG00000124818	61.8688	-0.460415	0.29009	-1.58714	0.11248	0.999914	OPN5	221391
ENSG00000168924	182.982	0.526835	0.331945	1.58711	0.112487	0.999914	LETM1	3954
ENSG00000216471	57.3007	-0.593146	0.373836	-1.58665	0.112593	0.999914	RPSAP43	643954
ENSG00000173825	9.81165	-1.39264	0.877812	-1.58649	0.112629	0.999914	TIGD3	220359
ENSG00000166670	2.19788	-4.56159	2.87637	-1.58588	0.112766	0.999914	MMP10	4319
ENSG00000157020	257.83	0.242189	0.152742	1.58561	0.112828	0.999914	SEC13	6396
ENSG00000254132	96.3335	-0.450583	0.284177	-1.58557	0.112837	0.999914	MTND6P3	106478942
ENSG00000170581	3.05797	-1.80242	1.13713	-1.58507	0.112951	0.999914	STAT2	6773
ENSG00000236609	75.1984	0.420331	0.265225	1.58481	0.113009	0.999914	ZNF853	54753
ENSG00000132424	100.038	1.08891	0.687213	1.58452	0.113075	0.999914	PNISR	25957
ENSG00000220154	71.6925	0.468716	0.295846	1.58432	0.113121	0.999914	NA	NA
ENSG00000215184	1.89994	-3.2546	2.05468	-1.584	0.113195	0.999914	NA	NA
ENSG00000145191	119.444	-0.528435	0.333653	-1.58379	0.113243	0.999914	EIF2B5	8893
ENSG00000283213	3.61754	-2.66333	1.68166	-1.58375	0.113251	0.999914	LOC107984851	107984851
ENSG00000177508	9.79438	2.71327	1.71389	1.58311	0.113397	0.999914	IRX3	79191
ENSG00000128011	2.2861	-4.6162	2.91635	-1.58287	0.113451	0.999914	LRFN1	57622
ENSG00000278351	2.28786	-4.6171	2.91699	-1.58283	0.11346	0.999914	NA	NA
ENSG00000260196	6.29122	-1.90135	1.20135	-1.58268	0.113495	0.999914	NA	NA
ENSG00000243004	56.7192	0.363584	0.229747	1.58254	0.113527	0.999914	MACC1-OT1	101927668
ENSG00000260089	22.6362	1.74433	1.10226	1.58251	0.113533	0.999914	ADAM3B	1596
ENSG00000155755	259.273	-0.256885	0.162412	-1.58168	0.113722	0.999914	TMEM237	65062
ENSG00000106290	27.4044	-0.768397	0.486084	-1.58079	0.113926	0.999914	TAF6	6878
ENSG00000152766	3.80469	-2.21597	1.40189	-1.58071	0.113945	0.999914	ANKRD22	118932
ENSG00000105427	1.83683	4.38447	2.77376	1.5807	0.113948	0.999914	CNFN	84518
ENSG00000105483	1.89273	3.32457	2.10391	1.58019	0.114064	0.999914	CARD8	22900
ENSG00000205250	1.90212	3.33146	2.10897	1.57966	0.114184	0.999914	E2F4	1874
ENSG00000188321	1.84928	4.39364	2.78202	1.5793	0.114267	0.999914	ZNF559	84527
ENSG00000251389	80.3258	-0.682674	0.432419	-1.57873	0.114398	0.999914	YTHDF1P1	402220
ENSG00000104756	13.5803	-1.07189	0.679089	-1.57842	0.114469	0.999914	KCTD9	54793
ENSG00000232692	1.96855	-3.3045	2.0938	-1.57823	0.114512	0.999914	NA	NA
ENSG00000143184	550.671	0.298852	0.189395	1.57793	0.114582	0.999914	XCL1	6375
ENSG00000184677	1664.34	-0.345974	0.219333	-1.57739	0.114706	0.999914	ZBTB40	9923
ENSG00000165775	30.2807	-0.581398	0.368638	-1.57715	0.114761	0.999914	FUNDC2	65991
ENSG00000144655	192.492	-0.322041	0.204339	-1.57601	0.115023	0.999914	CSRNP1	64651
ENSG00000230647	1.8974	4.42872	2.81036	1.57585	0.11506	0.999914	NA	NA
ENSG00000198093	1.8974	4.42872	2.81036	1.57585	0.11506	0.999914	ZNF649	65251
ENSG00000198888	1.89975	4.4304	2.8117	1.5757	0.115095	0.999914	MT-ND1	4535
ENSG00000244968	105.812	0.425521	0.270142	1.57518	0.115216	0.999914	LIFR-AS1	100506495
ENSG00000168092	38.8244	1.21277	0.770102	1.57481	0.1153	0.999914	PAFAH1B2	5049
ENSG00000037965	2.4818	-4.7341	3.00616	-1.5748	0.115303	0.999914	HOXC8	3224
ENSG00000177301	826.375	0.300021	0.190518	1.57476	0.115311	0.999914	KCNA2	3737
ENSG00000164520	22.1063	-2.16769	1.37652	-1.57476	0.115311	0.999914	RAET1E	135250
ENSG00000080561	30.8489	1.18957	0.755501	1.57454	0.115362	0.999914	MID2	11043
ENSG00000121797	250.829	0.270215	0.171615	1.57454	0.115362	0.999914	CCRL2	9034
ENSG00000164961	8.78997	-1.8757	1.19129	-1.57451	0.115368	0.999914	WASHC5	9897
ENSG00000167470	2.14003	-4.52026	2.87115	-1.57437	0.115401	0.999914	MIDN	90007
ENSG00000256981	1.72528	-2.07014	1.315	-1.57426	0.115428	0.999914	TAS2R18P	338414
ENSG00000207331	235.905	0.283018	0.17982	1.57389	0.115512	0.999914	RNU6-1263P	106480653
ENSG00000279019	2.90376	-2.26577	1.44032	-1.5731	0.115696	0.999914	NA	NA
ENSG00000099814	3.10086	-1.83899	1.16914	-1.57295	0.115731	0.999914	CEP170B	283638
ENSG00000216895	34.4773	0.83367	0.530136	1.57256	0.115821	0.999914	RBM33-DT	100506302
ENSG00000235563	1085.96	0.188823	0.120099	1.57223	0.115897	0.999914	NA	NA
ENSG00000064102	1.71002	-3.09269	1.96765	-1.57176	0.116005	0.999914	INTS13	55726
ENSG00000236565	3.15194	-2.36217	1.50307	-1.57156	0.116052	0.999914	HNRNPA3P5	387933
ENSG00000251521	13.1275	-1.31037	0.834241	-1.57073	0.116245	0.999914	NA	NA
ENSG00000257845	2.23642	-1.79564	1.14335	-1.57051	0.116296	0.999914	LINC02294	101927062
ENSG00000163728	137.992	-0.329918	0.210101	-1.57029	0.116348	0.999914	TTC14	151613
ENSG00000260492	2.85157	-2.2585	1.43869	-1.56983	0.116455	0.999914	CISTR	102216268
ENSG00000134545	2.01488	-4.4374	2.82768	-1.56927	0.116584	0.999914	KLRC1	3821
ENSG00000183935	2.01488	-4.4374	2.82768	-1.56927	0.116584	0.999914	NA	NA
ENSG00000060982	2.01488	-4.4374	2.82768	-1.56927	0.116584	0.999914	BCAT1	586
ENSG00000122696	17.2006	0.614511	0.391668	1.56896	0.116657	0.999914	SLC25A51	92014
ENSG00000136770	3.54628	-1.68762	1.07568	-1.56889	0.116674	0.999914	DNAJC1	64215
ENSG00000198879	12.2152	0.786578	0.501837	1.5674	0.117022	0.999914	SFMBT2	57713
ENSG00000154127	2.04893	-4.46014	2.84589	-1.56722	0.117062	0.999914	UBASH3B	84959
ENSG00000206605	2.04893	-4.46014	2.84589	-1.56722	0.117062	0.999914	RNU6-946P	106481478
ENSG00000245466	3.53089	1.40717	0.897881	1.56721	0.117065	0.999914	TTC9-DT	101928075
ENSG00000164949	28.337	1.12045	0.71504	1.56698	0.11712	0.999914	GEM	2669
ENSG00000134757	3.05003	2.35219	1.5017	1.56635	0.117267	0.999914	DSG3	1830
ENSG00000238259	224.226	-0.281648	0.179827	-1.56622	0.117298	0.999914	NA	NA
ENSG00000170471	2.94942	5.0658	3.23479	1.56604	0.11734	0.999914	RALGAPB	57148
ENSG00000189196	184.33	0.432928	0.276527	1.56559	0.117445	0.999914	LINC00994	100287879
ENSG00000226969	4128.55	-0.313802	0.200544	-1.56476	0.11764	0.999914	PRKCZ-DT	105378591
ENSG00000089818	2.1164	-4.50478	2.87929	-1.56455	0.11769	0.999914	NECAP1	25977
ENSG00000283429	2.1164	-4.50478	2.87929	-1.56455	0.11769	0.999914	MIR1244-3	100422872
ENSG00000145777	100.107	0.370144	0.236639	1.56417	0.117777	0.999914	TSLP	85480
ENSG00000075790	24.2664	-1.03519	0.661943	-1.56387	0.117848	0.999914	BCAP29	55973
ENSG00000169064	178.385	-0.380057	0.243054	-1.56367	0.117894	0.999914	ZBBX	79740
ENSG00000265273	1.82439	4.37522	2.79814	1.56362	0.117907	0.999914	PGDP1	342705
ENSG00000276180	83.6657	0.623338	0.39909	1.5619	0.118312	0.999914	H4C9	8294
ENSG00000103121	2.19822	4.64263	2.97303	1.56158	0.118387	0.999914	CMC2	56942
ENSG00000267309	2.19822	4.64263	2.97303	1.56158	0.118387	0.999914	ZNF566-AS1	728752
ENSG00000186272	2.19822	4.64263	2.97303	1.56158	0.118387	0.999914	ZNF17	7565
ENSG00000155970	31.0971	-0.665107	0.425934	-1.56152	0.1184	0.999914	MICU3	286097
ENSG00000266495	1.86172	4.40277	2.82007	1.56123	0.11847	0.999914	NA	NA
ENSG00000268230	1.86172	4.40277	2.82007	1.56123	0.11847	0.999914	NA	NA
ENSG00000106078	72.6081	0.45898	0.294094	1.56066	0.118605	0.999914	COBL	23242
ENSG00000162946	477.933	0.276318	0.177183	1.55951	0.118877	0.999914	DISC1	27185
ENSG00000230987	557.711	0.205515	0.131786	1.55946	0.118887	0.999914	LOC647132	647132
ENSG00000142556	2.27341	-4.60853	2.95541	-1.55935	0.118913	0.999914	ZNF614	80110
ENSG00000160193	4.08834	-2.84824	1.8287	-1.55752	0.119347	0.999914	WDR4	10785
ENSG00000168079	30.6946	0.557877	0.358208	1.55741	0.119373	0.999914	SCARA5	286133
ENSG00000006634	112.488	0.719498	0.462131	1.55691	0.119491	0.999914	DBF4	10926
ENSG00000169083	37.0382	0.700947	0.450248	1.5568	0.119517	0.999914	AR	367
ENSG00000156232	7.75484	-2.49349	1.60171	-1.55677	0.119525	0.999914	WHAMM	123720
ENSG00000244159	29.209	0.477509	0.306816	1.55634	0.119628	0.999914	NA	NA
ENSG00000135637	395.249	0.292865	0.188413	1.55438	0.120095	0.999914	CCDC142	84865
ENSG00000287032	63.6821	0.658526	0.423824	1.55377	0.120239	0.999914	NA	NA
ENSG00000016402	64.4509	0.6585	0.423831	1.55369	0.120259	0.999914	IL20RA	53832
ENSG00000261056	1.63121	3.11807	2.00723	1.55342	0.120322	0.999914	NA	NA
ENSG00000272138	35.5738	0.730225	0.470102	1.55333	0.120343	0.999914	LINC01607	101927067
ENSG00000270259	21.0514	0.655151	0.421773	1.55332	0.120346	0.999914	NA	NA
ENSG00000183918	37.8833	-0.843495	0.543137	-1.553	0.120422	0.999914	SH2D1A	4068
ENSG00000285639	72.3283	-0.538812	0.346962	-1.55294	0.120437	0.999914	NA	NA
ENSG00000236860	2.51076	-4.7536	3.06259	-1.55215	0.120626	0.999914	NA	NA
ENSG00000099381	4.88534	1.97413	1.27188	1.55213	0.120631	0.999914	SETD1A	9739
ENSG00000096968	25.5301	0.512727	0.330414	1.55177	0.120717	0.999914	JAK2	3717
ENSG00000095585	1.92246	-4.36706	2.81486	-1.55143	0.120799	0.999914	BLNK	29760
ENSG00000170370	1.92246	-4.36706	2.81486	-1.55143	0.120799	0.999914	EMX2	2018
ENSG00000230199	432.136	-0.409771	0.264132	-1.55139	0.120808	0.999914	NA	NA
ENSG00000286707	371.798	0.474349	0.305811	1.55112	0.120874	0.999914	NA	NA
ENSG00000231549	34.9745	-0.659087	0.425163	-1.5502	0.121093	0.999914	NA	NA
ENSG00000143033	843.875	0.316536	0.204219	1.54999	0.121145	0.999914	MTF2	22823
ENSG00000255931	9.64384	-1.65955	1.07071	-1.54995	0.121154	0.999914	LOC105369329	105369329
ENSG00000112902	168.129	0.474103	0.305909	1.54982	0.121186	0.999914	SEMA5A	9037
ENSG00000261308	5.17488	1.36643	0.881688	1.54978	0.121194	0.999914	FIGNL2	401720
ENSG00000189332	19.1594	1.13392	0.731671	1.54977	0.121197	0.999914	NA	NA
ENSG00000204619	106.219	-1.00997	0.651723	-1.54969	0.121215	0.999914	PPP1R11	6992
ENSG00000225484	1.75098	-3.12381	2.01634	-1.54925	0.121322	0.999914	NUTM2B-AS1	101060691
ENSG00000230098	2.92023	-1.75178	1.13091	-1.54899	0.121384	0.999914	NA	NA
ENSG00000252941	18.411	1.05021	0.678031	1.54891	0.121403	0.999914	RNA5SP340	100873603
ENSG00000121895	150.782	0.220027	0.14208	1.54861	0.121475	0.999914	TMEM156	80008
ENSG00000101365	1.98127	-4.40864	2.84777	-1.5481	0.121597	0.999914	IDH3B	3420
ENSG00000156587	11.3636	-1.22402	0.79073	-1.54796	0.121631	0.999914	UBE2L6	9246
ENSG00000188613	6.91324	-1.46506	0.946547	-1.54779	0.121672	0.999914	NANOS1	340719
ENSG00000124787	55.6409	-0.707083	0.456992	-1.54725	0.121802	0.999914	RPP40	10799
ENSG00000269952	9.68977	1.25574	0.811625	1.5472	0.121816	0.999914	NA	NA
ENSG00000198589	89.6918	-0.538955	0.348475	-1.54661	0.121957	0.999914	LRBA	987
ENSG00000149575	1.97567	-4.41037	2.85189	-1.54648	0.12199	0.999914	SCN2B	6327
ENSG00000028116	387.237	-0.456196	0.294991	-1.54647	0.121991	0.999914	VRK2	7444
ENSG00000287787	3.4885	1.71549	1.10942	1.54629	0.122034	0.999914	NA	NA
ENSG00000226688	6.25103	1.038	0.671322	1.54621	0.122054	0.999914	ENTPD1-AS1	728558
ENSG00000145794	107.079	0.400551	0.259072	1.5461	0.12208	0.999914	MEGF10	84466
ENSG00000162426	3353.18	-0.162341	0.105018	-1.54583	0.122146	0.999914	SLC45A1	50651
ENSG00000259828	65.908	-0.539673	0.34913	-1.54576	0.122162	0.999914	NA	NA
ENSG00000009413	85.6018	0.572199	0.370219	1.54557	0.122208	0.999914	REV3L	5980
ENSG00000196199	2.29685	1.988	1.28635	1.54546	0.122235	0.999914	MPHOSPH8	54737
ENSG00000197467	8.66863	1.70809	1.10525	1.54544	0.122241	0.999914	COL13A1	1305
ENSG00000131023	41.5769	-0.894727	0.57897	-1.54538	0.122255	0.999914	LATS1	9113
ENSG00000242818	13.4168	1.91729	1.24084	1.54516	0.122309	0.999914	RN7SL846P	106479530
ENSG00000186298	2.02468	-4.444	2.87701	-1.54466	0.122429	0.999914	PPP1CC	5501
ENSG00000278700	1.70586	3.17808	2.05782	1.5444	0.122493	0.999914	NA	NA
ENSG00000259631	55.0494	0.829741	0.537281	1.54433	0.122507	0.999914	NA	NA
ENSG00000105983	46.3679	0.864486	0.559846	1.54415	0.122552	0.999914	LMBR1	64327
ENSG00000260455	66.5521	-0.472423	0.30599	-1.54392	0.122608	0.999914	NA	NA
ENSG00000066739	2.37447	-3.60387	2.33463	-1.54366	0.122671	0.999914	ATG2B	55102
ENSG00000166143	2.37447	-3.60387	2.33463	-1.54366	0.122671	0.999914	PPP1R14D	54866
ENSG00000181652	40.5038	1.07258	0.694942	1.5434	0.122733	0.999914	ATG9B	285973
ENSG00000160124	198.529	-0.342135	0.221692	-1.54329	0.12276	0.999914	MIX23	131076
ENSG00000165716	24.7324	0.789134	0.511394	1.5431	0.122806	0.999914	DIPK1B	138311
ENSG00000272155	32.3089	0.578156	0.37484	1.54241	0.122975	0.999914	NA	NA
ENSG00000091656	31.2859	0.810476	0.525634	1.5419	0.123097	0.999914	ZFHX4	79776
ENSG00000139631	2.1389	-4.51948	2.93152	-1.54169	0.12315	0.999914	CSAD	51380
ENSG00000110851	2.1389	-4.51948	2.93152	-1.54169	0.12315	0.999914	PRDM4	11108
ENSG00000229951	359.891	-0.287862	0.186724	-1.54165	0.123159	0.999914	FOSL2-AS1	403150
ENSG00000138685	141.485	0.546663	0.354643	1.54145	0.123208	0.999914	FGF2	2247
ENSG00000100298	1.65367	4.234	2.74758	1.54099	0.123319	0.999914	APOBEC3H	164668
ENSG00000253363	49.1989	0.928098	0.602484	1.54045	0.12345	0.999914	LOC124906685	124906685
ENSG00000130311	1.66306	4.24158	2.75407	1.54011	0.123533	0.999914	DDA1	79016
ENSG00000005075	45.8474	0.434962	0.282441	1.54001	0.123557	0.999914	POLR2J	5439
ENSG00000260093	12.6832	-1.00749	0.654557	-1.53919	0.123758	0.999914	NA	NA
ENSG00000100207	1.67386	4.25034	2.7615	1.53914	0.12377	0.999914	TCF20	6942
ENSG00000169247	94.7706	-0.315972	0.205312	-1.53899	0.123808	0.999914	SH3TC2	79628
ENSG00000232748	1.47997	2.96121	1.92494	1.53834	0.123966	0.999914	NA	NA
ENSG00000206957	2.99685	-5.00853	3.25741	-1.53758	0.124151	0.999914	NA	NA
ENSG00000255823	18.6582	1.4969	0.973567	1.53755	0.12416	0.999914	NA	NA
ENSG00000249700	146.999	0.481203	0.313011	1.53733	0.124211	0.999914	SRD5A3-AS1	100506462
ENSG00000137221	76.3604	-0.549128	0.357482	-1.5361	0.124513	0.999914	TJAP1	93643
ENSG00000201136	2.00203	-2.26803	1.47674	-1.53584	0.124578	0.999914	RNU6-353P	106479723
ENSG00000227345	4.02221	-1.27991	0.833585	-1.53543	0.124678	0.999914	PARG	8505
ENSG00000126461	2.76299	3.92341	2.55619	1.53487	0.124816	0.999914	SCAF1	58506
ENSG00000187837	67.3272	-0.518292	0.337693	-1.5348	0.124832	0.999914	H1-2	3006
ENSG00000171860	9.5683	1.29373	0.843021	1.53463	0.124874	0.999914	C3AR1	719
ENSG00000163217	327.83	-0.355436	0.23167	-1.53424	0.124971	0.999914	BMP10	27302
ENSG00000278981	203.546	0.449333	0.292912	1.53402	0.125025	0.999914	NA	NA
ENSG00000283683	559.633	0.137257	0.0895598	1.53258	0.12538	0.999914	MYOCOS	110806290
ENSG00000246308	6.19868	-1.63361	1.06633	-1.532	0.125524	0.999914	LOC101928053	101928053
ENSG00000227113	44.3719	-0.421025	0.274848	-1.53185	0.12556	0.999914	NA	NA
ENSG00000143674	423.918	0.222767	0.145466	1.5314	0.125671	0.999914	MAP3K21	84451
ENSG00000197140	28.2149	-1.33377	0.871236	-1.53089	0.125796	0.999914	ADAM32	203102
ENSG00000243422	208.096	0.255615	0.167006	1.53058	0.125874	0.999914	RPL23AP49	653236
ENSG00000255856	2.12778	1.84357	1.20461	1.53043	0.12591	0.999914	NA	NA
ENSG00000103502	1.00068	2.30404	1.5055	1.53042	0.125913	NA	CDIPT	10423
ENSG00000196730	24.6438	1.24836	0.816226	1.52943	0.126157	0.999914	DAPK1	1612
ENSG00000122966	3.15334	2.05143	1.34204	1.52859	0.126366	0.999914	CIT	11113
ENSG00000250331	118.166	0.599781	0.392397	1.52851	0.126387	0.999914	LINC01340	102546227
ENSG00000137710	4.80553	-1.35263	0.884983	-1.52843	0.126406	0.999914	RDX	5962
ENSG00000176155	3.64685	5.37232	3.51603	1.52795	0.126525	0.999914	CCDC57	284001
ENSG00000285887	115.44	0.582378	0.381215	1.52769	0.12659	0.999914	NA	NA
ENSG00000108828	1.80491	4.36056	2.85485	1.52742	0.126656	0.999914	VAT1	10493
ENSG00000091039	1.86592	-4.3265	2.83444	-1.5264	0.126909	0.999914	OSBPL8	114882
ENSG00000084110	1.86592	-4.3265	2.83444	-1.5264	0.126909	0.999914	HAL	3034
ENSG00000184271	6.09861	-1.37918	0.903684	-1.52618	0.126966	0.999914	POU6F1	5463
ENSG00000232940	105.654	0.600544	0.393529	1.52605	0.126998	0.999914	HCG25	414765
ENSG00000198546	4.69279	-3.01511	1.97577	-1.52604	0.127	0.999914	ZNF511	118472
ENSG00000065328	1.87747	-4.33468	2.84074	-1.5259	0.127035	0.999914	MCM10	55388
ENSG00000082269	68.7697	0.702796	0.460599	1.52583	0.127052	0.999914	FAM135A	57579
ENSG00000169439	18.6524	-0.646932	0.424054	-1.52559	0.127112	0.999914	SDC2	6383
ENSG00000111605	7.91489	-1.5652	1.02637	-1.52498	0.127263	0.999914	CPSF6	11052
ENSG00000228716	122.152	0.273114	0.179105	1.52488	0.127289	0.999914	DHFR	1719
ENSG00000131100	1.87416	4.4119	2.8934	1.52481	0.127305	0.999914	ATP6V1E1	529
ENSG00000183486	1.8927	4.42545	2.9031	1.52439	0.127412	0.999914	MX2	4600
ENSG00000145040	304.731	0.553002	0.362919	1.52376	0.127569	0.999914	UCN2	90226
ENSG00000254484	8.03201	1.16114	0.762029	1.52374	0.127573	0.999914	NA	NA
ENSG00000249604	126.451	1.01555	0.666523	1.52365	0.127596	0.999914	NA	NA
ENSG00000175104	11.3458	-0.931716	0.611677	-1.52322	0.127705	0.999914	TRAF6	7189
ENSG00000180263	1.96745	-4.39891	2.8893	-1.52248	0.127888	0.999914	FGD6	55785
ENSG00000101888	30.9348	-0.828365	0.54416	-1.52228	0.127938	0.999914	NXT2	55916
ENSG00000259357	539.359	-0.392047	0.257551	-1.52221	0.127957	0.999914	NA	NA
ENSG00000203859	690.336	-0.230606	0.151496	-1.52219	0.127961	0.999914	HSD3B2	3284
ENSG00000144645	220.066	-0.383422	0.251901	-1.52211	0.12798	0.999914	OSBPL10	114884
ENSG00000118922	2.11289	-1.65012	1.0842	-1.52197	0.128015	0.999914	KLF12	11278
ENSG00000144959	165.498	-0.554725	0.364688	-1.5211	0.128236	0.999914	NCEH1	57552
ENSG00000185664	3.8041	-2.24962	1.47946	-1.52057	0.128367	0.999914	PMEL	6490
ENSG00000060339	7.7898	0.902036	0.593279	1.52043	0.128404	0.999914	CCAR1	55749
ENSG00000166189	1.75101	-4.23276	2.78422	-1.52027	0.128444	0.999914	HPS6	79803
ENSG00000204021	5.33529	1.99581	1.31351	1.51945	0.128649	0.999914	LIPK	643414
ENSG00000062582	63.043	0.382975	0.252141	1.51889	0.12879	0.999914	MRPS24	64951
ENSG00000139112	1.7735	-4.25014	2.79835	-1.5188	0.128812	0.999914	GABARAPL1	23710
ENSG00000253356	27.4496	0.738857	0.486497	1.51873	0.128831	0.999914	NA	NA
ENSG00000197813	2.19778	2.55911	1.68589	1.51795	0.129026	0.999914	NA	NA
ENSG00000260621	11.9858	1.64246	1.08244	1.51737	0.129173	0.999914	NA	NA
ENSG00000134318	439.676	0.304332	0.200595	1.51715	0.129229	0.999914	ROCK2	9475
ENSG00000124549	78.4848	0.600581	0.395964	1.51676	0.129328	0.999914	NA	NA
ENSG00000213888	1.80982	-4.27805	2.82054	-1.51675	0.12933	0.999914	NA	NA
ENSG00000185101	6.85091	-1.78386	1.17611	-1.51674	0.129332	0.999914	ANO9	338440
ENSG00000148175	13.0676	0.98805	0.651561	1.51644	0.129409	0.999914	STOM	2040
ENSG00000197324	4.22748	1.51267	0.997776	1.51604	0.12951	0.999914	LRP10	26020
ENSG00000227963	761.54	0.228841	0.150997	1.51554	0.129636	0.999914	RBM15-AS1	440600
ENSG00000148444	7.14108	-2.57816	1.70117	-1.51553	0.129639	0.999914	COMMD3	23412
ENSG00000223873	267.112	0.254918	0.168205	1.51552	0.12964	0.999914	NA	NA
ENSG00000168118	426.674	-0.267212	0.176354	-1.5152	0.129722	0.999914	RAB4A	5867
ENSG00000164180	112.861	-0.440594	0.290874	-1.51472	0.129842	0.999914	TMEM161B	153396
ENSG00000263179	12.602	1.91949	1.26735	1.51457	0.129882	0.999914	NA	NA
ENSG00000122557	36.7682	-0.928743	0.613212	-1.51456	0.129885	0.999914	HERPUD2	64224
ENSG00000004534	220.154	0.258203	0.170502	1.51437	0.129931	0.999914	RBM6	10180
ENSG00000271605	2.72431	-4.87041	3.21787	-1.51355	0.13014	0.999914	MILR1	284021
ENSG00000185681	16.5093	0.664633	0.439147	1.51346	0.130162	0.999914	MORN5	254956
ENSG00000106028	32.6897	-0.845784	0.558856	-1.51342	0.130173	0.999914	SSBP1	6742
ENSG00000276533	1.46988	2.95225	1.95099	1.5132	0.130228	0.999914	NA	NA
ENSG00000104518	55.6843	0.943741	0.623851	1.51277	0.130339	0.999914	GSDMD	79792
ENSG00000196364	5.80183	2.30523	1.52416	1.51245	0.130418	0.999914	NA	NA
ENSG00000284610	63.1697	0.897481	0.593466	1.51227	0.130465	0.999914	NA	NA
ENSG00000206129	1.49234	4.08589	2.70204	1.51215	0.130496	0.999914	NA	NA
ENSG00000183020	10.0501	-1.73255	1.14602	-1.51179	0.130587	0.999914	AP2A2	161
ENSG00000029364	9.35699	1.60062	1.05892	1.51155	0.130647	0.999914	SLC39A9	55334
ENSG00000175416	113.191	0.441255	0.291939	1.51146	0.130671	0.999914	CLTB	1212
ENSG00000158161	1788.6	-1.30228	0.861696	-1.5113	0.130712	0.999914	EYA3	2140
ENSG00000224222	9.56511	1.20149	0.795061	1.51119	0.13074	0.999914	NA	NA
ENSG00000175215	12.8343	1.27007	0.840768	1.5106	0.13089	0.999914	CTDSP2	10106
ENSG00000254635	9.23347	1.8059	1.19561	1.51044	0.130932	0.999914	NA	NA
ENSG00000255121	7.0648	-0.978485	0.647927	-1.51018	0.130998	0.999914	NA	NA
ENSG00000225556	590.523	-0.252911	0.167489	-1.51002	0.131039	0.999914	C2CD4D	100191040
ENSG00000166507	1.69042	-3.07613	2.03746	-1.50979	0.131098	0.999914	NDST2	8509
ENSG00000259792	1.49007	2.9698	1.96745	1.50947	0.131178	0.999914	NA	NA
ENSG00000177627	10.432	-1.49734	0.992057	-1.50933	0.131214	0.999914	C12orf54	121273
ENSG00000135373	12.4274	2.00188	1.32665	1.50897	0.131307	0.999914	EHF	26298
ENSG00000259953	19.7772	0.61171	0.405438	1.50876	0.131359	0.999914	NA	NA
ENSG00000198246	1.67775	-4.17512	2.7674	-1.50868	0.131381	0.999914	SLC29A3	55315
ENSG00000186577	83.9898	0.398049	0.26402	1.50764	0.131645	0.999914	SMIM29	221491
ENSG00000127084	16.0827	1.19325	0.791565	1.50745	0.131695	0.999914	FGD3	89846
ENSG00000238964	1.86179	3.31856	2.20147	1.50743	0.1317	0.999914	RNU7-125P	106480818
ENSG00000163817	241.458	0.312614	0.20742	1.50715	0.131772	0.999914	SLC6A20	54716
ENSG00000240303	177.61	0.343228	0.227738	1.50712	0.13178	0.999914	ACAD11	84129
ENSG00000012048	1.64358	4.22564	2.80384	1.50709	0.131787	0.999914	BRCA1	672
ENSG00000123870	1.64358	4.22564	2.80384	1.50709	0.131787	0.999914	NA	NA
ENSG00000260483	1.78714	3.26182	2.16435	1.50707	0.131794	0.999914	NA	NA
ENSG00000276704	2.16139	-4.53413	3.00899	-1.50686	0.131846	0.999914	NA	NA
ENSG00000228034	313.853	-0.430246	0.285582	-1.50656	0.131925	0.999914	NA	NA
ENSG00000284954	73.434	-0.495282	0.328773	-1.50646	0.13195	0.999914	LOC100507547	100507547
ENSG00000166317	1.71839	-3.10596	2.0618	-1.50643	0.131957	0.999914	SYNPO2L	79933
ENSG00000107968	1.73084	-3.10596	2.06181	-1.50642	0.131958	0.999914	MAP3K8	1326
ENSG00000111554	1.70716	-4.19863	2.78755	-1.50621	0.132014	0.999914	MDM1	56890
ENSG00000213316	180.431	0.646779	0.429485	1.50594	0.132082	0.999914	LTC4S	4056
ENSG00000111142	10.8831	-1.70073	1.12941	-1.50585	0.132105	0.999914	METAP2	10988
ENSG00000268996	11.689	-1.01791	0.675989	-1.50581	0.132116	0.999914	MAN1B1-DT	100289341
ENSG00000064199	3.69754	-1.79404	1.19145	-1.50576	0.132129	0.999914	SPA17	53340
ENSG00000131051	2.25433	4.67767	3.10655	1.50574	0.132133	0.999914	RBM39	9584
ENSG00000105137	2.25433	4.67767	3.10655	1.50574	0.132133	0.999914	SYDE1	85360
ENSG00000229178	169.608	0.300364	0.199503	1.50556	0.132179	0.999914	NA	NA
ENSG00000173821	1.5522	4.13854	2.74917	1.50538	0.132227	0.999914	RNF213	57674
ENSG00000197808	1.55455	4.14057	2.7509	1.50517	0.132281	0.999914	ZNF461	92283
ENSG00000160336	1.55455	4.14057	2.7509	1.50517	0.132281	0.999914	ZNF761	388561
ENSG00000176842	1.97141	-2.25417	1.49767	-1.50512	0.132292	0.999914	IRX5	10265
ENSG00000272677	153.833	-0.407893	0.2711	-1.50459	0.13243	0.999914	NA	NA
ENSG00000100842	3.76157	-2.17171	1.44342	-1.50455	0.132439	0.999914	EFS	10278
ENSG00000174792	143.204	0.298806	0.198647	1.50421	0.132528	0.999914	ODAPH	152816
ENSG00000189269	1.70039	4.27158	2.84051	1.50381	0.13263	0.999914	DRICH1	51233
ENSG00000143412	628.679	0.367885	0.244664	1.50363	0.132676	0.999914	ANXA9	8416
ENSG00000047365	318.772	0.741318	0.493102	1.50338	0.132742	0.999914	ARAP2	116984
ENSG00000146918	50.1185	0.46757	0.311071	1.5031	0.132814	0.999914	NCAPG2	54892
ENSG00000112658	67.714	-0.508317	0.338179	-1.5031	0.132814	0.999914	SRF	6722
ENSG00000030582	1.73067	4.29565	2.85871	1.50265	0.132929	0.999914	GRN	2896
ENSG00000279759	1.73067	4.29565	2.85871	1.50265	0.132929	0.999914	NA	NA
ENSG00000178015	134.428	0.309665	0.206143	1.50219	0.133049	0.999914	GPR150	285601
ENSG00000132323	212.998	-0.425507	0.283349	-1.50171	0.133173	0.999914	ILKAP	80895
ENSG00000247077	1.80836	-3.17656	2.11539	-1.50164	0.133189	0.999914	PGAM5	192111
ENSG00000009307	596.237	-0.248228	0.165334	-1.50137	0.13326	0.999914	CSDE1	7812
ENSG00000089169	1.79599	-4.26741	2.84259	-1.50124	0.133294	0.999914	RPH3A	22895
ENSG00000282949	1.79713	-4.2685	2.84341	-1.50119	0.133307	0.999914	NA	NA
ENSG00000114646	229.093	0.367119	0.2446	1.50089	0.133383	0.999914	CSPG5	10675
ENSG00000184277	7.31353	1.94918	1.29878	1.50078	0.133413	0.999914	TM2D3	80213
ENSG00000282978	185.219	0.843123	0.561817	1.50071	0.133431	0.999914	NA	NA
ENSG00000266053	1.8352	-4.29719	2.86503	-1.49988	0.133646	0.999914	NDUFV2-AS1	101927275
ENSG00000214491	2.20346	-3.47888	2.31973	-1.49969	0.133694	0.999914	SEC14L6	730005
ENSG00000148488	10.49	-0.967817	0.645413	-1.49953	0.133736	0.999914	ST8SIA6	338596
ENSG00000152942	113.926	0.333755	0.222587	1.49944	0.133759	0.999914	RAD17	5884
ENSG00000251143	17.0057	-1.94992	1.30045	-1.49941	0.133766	0.999914	NUMA1-AS1	100128494
ENSG00000237187	88.6761	0.550351	0.367208	1.49875	0.13394	0.999914	NR2F1-AS1	441094
ENSG00000085662	40.8564	0.584622	0.390115	1.49859	0.133981	0.999914	AKR1B1	231
ENSG00000067064	10.665	0.817521	0.54561	1.49836	0.134039	0.999914	IDI1	3422
ENSG00000258957	2.52056	-4.75899	3.17626	-1.4983	0.134055	0.999914	NA	NA
ENSG00000114656	162.061	-0.269746	0.180149	-1.49735	0.134301	0.999914	CFAP92	57501
ENSG00000257675	4.56065	2.70383	1.8059	1.49722	0.134335	0.999914	BTBD10P1	100128678
ENSG00000273797	6.38787	-1.92754	1.28743	-1.4972	0.134341	0.999914	NA	NA
ENSG00000285090	46.5472	0.786451	0.525327	1.49707	0.134375	0.999914	COL1A2-AS1	101927525
ENSG00000089289	35.3084	0.494349	0.330305	1.49664	0.134486	0.999914	IGBP1	3476
ENSG00000279623	23.0588	1.48702	0.99379	1.49631	0.134572	0.999914	NA	NA
ENSG00000261183	1.77747	-2.08209	1.39151	-1.49628	0.13458	0.999914	SPINT1-AS1	102724362
ENSG00000243829	4.4367	3.6103	2.41313	1.49611	0.134625	0.999914	RPS9P4	388556
ENSG00000253894	28.0272	0.916653	0.612693	1.49611	0.134626	0.999914	NA	NA
ENSG00000174796	138.154	-0.41989	0.280691	-1.49591	0.134676	0.999914	THAP6	152815
ENSG00000136758	14.9001	0.969135	0.647884	1.49585	0.134694	0.999914	YME1L1	10730
ENSG00000164509	91.4889	0.740523	0.495237	1.49529	0.134839	0.999914	IL31RA	133396
ENSG00000165507	7.21408	2.06304	1.38018	1.49476	0.134978	0.999914	DEPP1	11067
ENSG00000198730	13.951	1.04136	0.697084	1.49388	0.135206	0.999914	CTR9	9646
ENSG00000135457	4.64457	1.69718	1.13614	1.49381	0.135224	0.999914	TFCP2	7024
ENSG00000122376	7.15185	1.33873	0.89647	1.49333	0.13535	0.999914	SHLD2	54537
ENSG00000164841	34.7814	0.800735	0.536362	1.4929	0.135463	0.999914	TMEM74	157753
ENSG00000149548	2.70927	-2.11036	1.41368	-1.49281	0.135486	0.999914	CCDC15	80071
ENSG00000111850	56.8422	-0.693955	0.465057	-1.49219	0.135648	0.999914	SMIM8	57150
ENSG00000112964	71.3781	-0.573686	0.38454	-1.49188	0.135732	0.999914	GHR	2690
ENSG00000272518	31.3537	0.450071	0.301774	1.49142	0.135852	0.999914	NA	NA
ENSG00000243629	161.487	0.564901	0.378904	1.49088	0.135993	0.999914	LINC00880	339894
ENSG00000112592	42.5965	-1.0486	0.703415	-1.49073	0.136032	0.999914	TBP	6908
ENSG00000076043	16.2674	1.14962	0.771186	1.49071	0.136037	0.999914	REXO2	25996
ENSG00000212124	3.07662	-1.41725	0.950836	-1.49053	0.136085	0.999914	TAS2R19	259294
ENSG00000206911	1.81691	-4.28999	2.87842	-1.4904	0.136119	0.999914	NA	NA
ENSG00000278570	2.79808	-1.64883	1.10631	-1.49038	0.136124	0.999914	NR2E3	10002
ENSG00000233325	2.63759	-2.05004	1.37554	-1.49036	0.13613	0.999914	NA	NA
ENSG00000187097	4.44873	3.10694	2.08523	1.48997	0.136231	0.999914	ENTPD5	957
ENSG00000254090	20.6294	1.01496	0.681371	1.48959	0.136333	0.999914	MTND2P32	100873237
ENSG00000250920	131.195	-0.375898	0.252371	-1.48947	0.136364	0.999914	NA	NA
ENSG00000136997	22.3429	-0.671849	0.451075	-1.48944	0.136371	0.999914	MYC	4609
ENSG00000224152	284.361	-0.325226	0.218395	-1.48917	0.136443	0.999914	BAZ2B-AS1	643072
ENSG00000166086	13.9969	-1.38115	0.927521	-1.48908	0.136466	0.999914	JAM3	83700
ENSG00000011677	22.9191	-1.29535	0.869915	-1.48906	0.136473	0.999914	GABRA3	2556
ENSG00000033030	2.5819	-1.51807	1.01954	-1.48898	0.136492	0.999914	ZCCHC8	55596
ENSG00000154556	103.52	-0.332487	0.223322	-1.48882	0.136534	0.999914	SORBS2	8470
ENSG00000082805	1.60205	-4.10389	2.75668	-1.4887	0.136565	0.999914	ERC1	23085
ENSG00000143801	396.308	-0.439104	0.294961	-1.48868	0.136571	0.999914	PSEN2	5664
ENSG00000197632	1.9432	-4.38213	2.94429	-1.48835	0.13666	0.999914	SERPINB2	5055
ENSG00000101384	1.9432	-4.38213	2.94429	-1.48835	0.13666	0.999914	JAG1	182
ENSG00000273216	1.9432	-4.38213	2.94429	-1.48835	0.13666	0.999914	NA	NA
ENSG00000214019	28.0684	-0.769223	0.51685	-1.48829	0.136675	0.999914	RBM39P1	643167
ENSG00000139714	1.98994	-4.41476	2.96636	-1.48827	0.136679	0.999914	MORN3	283385
ENSG00000072609	1.98994	-4.41476	2.96636	-1.48827	0.136679	0.999914	CHFR	55743
ENSG00000215349	1.98994	-4.41476	2.96636	-1.48827	0.136679	0.999914	NA	NA
ENSG00000139679	1.98994	-4.41476	2.96636	-1.48827	0.136679	0.999914	LPAR6	10161
ENSG00000216621	46.2445	-0.595005	0.399848	-1.48808	0.13673	0.999914	NA	NA
ENSG00000286122	34.9274	0.761206	0.511573	1.48797	0.136758	0.999914	NA	NA
ENSG00000285907	3.81298	-2.76467	1.85805	-1.48794	0.136767	0.999914	NA	NA
ENSG00000106624	33.6935	-0.848424	0.570239	-1.48784	0.136794	0.999914	AEBP1	165
ENSG00000111077	4.14811	1.79446	1.20623	1.48766	0.136839	0.999914	TNS2	23371
ENSG00000186187	2.06178	4.54924	3.05887	1.48723	0.136954	0.999914	ZNRF1	84937
ENSG00000231689	281.884	0.195109	0.131219	1.48689	0.137043	0.999914	LINC01090	104355152
ENSG00000137135	26.56	0.526034	0.353862	1.48655	0.137133	0.999914	ARHGEF39	84904
ENSG00000124785	75.4081	-0.538481	0.362269	-1.48641	0.137171	0.999914	NRN1	51299
ENSG00000164078	305.489	0.363356	0.244478	1.48625	0.137212	0.999914	MST1R	4486
ENSG00000102805	3.75358	1.27292	0.856469	1.48624	0.137216	0.999914	CLN5	1203
ENSG00000230359	47.0796	0.504218	0.339413	1.48556	0.137396	0.999914	NA	NA
ENSG00000250072	87.7292	0.478392	0.32212	1.48514	0.137507	0.999914	SH3TC2-DT	255187
ENSG00000205084	1.65106	-4.14498	2.79146	-1.48488	0.137576	0.999914	TMEM231	79583
ENSG00000125995	1.65106	-4.14498	2.79146	-1.48488	0.137576	0.999914	ROMO1	140823
ENSG00000272894	56.0764	0.693711	0.467389	1.48423	0.137749	0.999914	NA	NA
ENSG00000144824	145.01	-0.518782	0.349645	-1.48374	0.137878	0.999914	PHLDB2	90102
[truncated: 16,622 more rows]

## Sheet: Up_mRNA
The upregulated factors with PA infection
Geneid	baseMean	log2FoldChange	lfcSE	stat	pvalue	padj	190276_01	190276_06	190276_11	190276_02	190276_07	190276_12
ENSG00000165091	43.2331	1.81112	0.282521	6.41058	1.44964e-10	2.64385e-06	19	22	19	65	67	67
ENSG00000166471	23.1418	1.88846	0.433754	4.35376	1.33819e-05	0.0348657	13	9	9	38	26	44
ENSG00000175906	3.21527	5.18937	1.33944	3.87429	0.000106937	0.0991635	0	0	0	6	5	8
ENSG00000157557	4.2579	5.59403	1.48463	3.76796	0.000164586	0.125071	0	0	0	6	5	14
ENSG00000204381	19.9351	1.4784	0.397443	3.71977	0.000199403	0.139874	9	10	14	31	32	24
ENSG00000073921	13.9744	1.76851	0.48036	3.68164	0.000231736	0.144975	9	5	6	19	26	19
ENSG00000102763	10.0376	2.41463	0.658726	3.66561	0.000246754	0.144975	3	1	6	15	15	20
ENSG00000120029	10.3886	2.66773	0.729322	3.65782	0.00025437	0.144975	6	1	2	13	18	22
ENSG00000183844	2.7017	4.93966	1.36344	3.62294	0.000291274	0.160978	0	0	0	5	7	4
ENSG00000186280	21.6993	1.69257	0.468732	3.61096	0.000305066	0.163641	9	12	11	34	22	42
ENSG00000185477	435.666	1.84291	0.516068	3.57105	0.000355548	0.174199	147	167	280	825	844	362
ENSG00000180611	328.698	1.11524	0.315241	3.53774	0.00040356	0.188721	173	196	280	445	376	510
ENSG00000101198	6.46322	4.24539	1.20991	3.50884	0.000450066	0.199326	0	2	0	9	10	17
ENSG00000244198	64.6558	1.10588	0.318804	3.46884	0.000522704	0.211846	44	37	48	108	94	61
ENSG00000267796	3.05863	5.11693	1.51522	3.37702	0.000732767	0.231816	0	0	0	5	3	10
ENSG00000129534	5.02574	3.25644	0.965393	3.37317	0.000743071	0.231816	2	1	0	9	10	8
ENSG00000100425	3.48041	5.30986	1.58041	3.35979	0.000780011	0.231816	0	0	0	13	3	5
ENSG00000286872	6.89335	2.61407	0.781752	3.34387	0.00082619	0.231816	1	4	1	12	14	9
ENSG00000262652	4.35067	5.62888	1.69226	3.32626	0.000880194	0.234344	0	0	0	11	13	2
ENSG00000231133	3.93759	5.48116	1.65983	3.30224	0.000959164	0.234344	0	0	0	4	4	15
ENSG00000266385	5.67295	6.00887	1.82242	3.2972	0.00097654	0.234344	0	0	0	4	5	24
ENSG00000105248	3.35876	5.25536	1.59854	3.2876	0.00101046	0.239335	0	0	0	9	2	9
ENSG00000103202	7.1048	5.34222	1.62823	3.28099	0.00103442	0.240178	1	0	0	13	3	25
ENSG00000107186	27.7272	1.04611	0.322716	3.24158	0.00118868	0.26438	21	15	21	42	31	38
ENSG00000150779	13.8269	1.56275	0.483073	3.23502	0.00121633	0.267271	9	6	7	17	18	26
ENSG00000140835	3.25564	5.20578	1.61424	3.22491	0.00126014	0.2736	0	0	0	2	9	8
ENSG00000197958	22.4296	1.2295	0.384076	3.20119	0.00136862	0.277176	16	16	10	29	36	28
ENSG00000214078	3.08657	5.12837	1.60453	3.19617	0.00139263	0.277176	0	0	0	2	7	9
ENSG00000135678	11.8233	2.6706	0.839399	3.18156	0.00146483	0.277176	4	5	1	15	12	33
ENSG00000261451	45.2363	1.34008	0.421391	3.18013	0.00147208	0.277176	31	18	32	65	44	83
ENSG00000197183	2.33397	4.73431	1.4928	3.17143	0.00151688	0.277176	0	0	0	7	5	2
ENSG00000256603	18.7958	1.80689	0.570067	3.1696	0.00152646	0.277176	9	12	5	20	39	27
ENSG00000110852	13.3645	1.8613	0.587838	3.16635	0.00154364	0.277176	5	7	6	19	30	13
ENSG00000141452	3.42871	5.28097	1.67136	3.15969	0.00157938	0.277176	0	0	0	3	4	13
ENSG00000134909	17.3408	2.05448	0.650707	3.15731	0.00159234	0.277176	8	9	4	15	39	28
ENSG00000288067	36.3513	1.04797	0.33377	3.1398	0.00169063	0.27767	23	28	23	51	38	56
ENSG00000160408	20.4029	1.19143	0.380089	3.13462	0.00172077	0.27767	16	14	9	27	30	27
ENSG00000232091	80.6895	2.64769	0.84534	3.1321	0.00173563	0.27767	6	17	46	112	191	108
ENSG00000274370	6.21211	6.14008	1.96509	3.12458	0.00178059	0.280238	0	0	0	2	8	26
ENSG00000252147	38.6946	1.14781	0.369285	3.1082	0.0018823	0.289884	34	23	19	69	43	47
ENSG00000271147	65.4742	1.98756	0.641282	3.09935	0.00193948	0.292349	35	28	20	180	91	44
ENSG00000271819	3.1928	4.14891	1.34168	3.09233	0.00198589	0.296875	1	0	0	6	4	8
ENSG00000032219	6.04724	3.55328	1.16477	3.05062	0.00228367	0.316301	2	1	0	9	19	5
ENSG00000269834	2.89096	5.03612	1.65305	3.04657	0.0023147	0.316301	0	0	0	3	11	3
ENSG00000133398	260.855	1.09933	0.360886	3.0462	0.00231755	0.316301	130	175	212	272	383	393
ENSG00000165502	17.6401	2.06378	0.68161	3.0278	0.00246342	0.325564	2	9	10	27	21	36
ENSG00000187735	29.83	1.13777	0.378052	3.00955	0.00261631	0.331956	28	16	15	45	45	32
ENSG00000108384	2.39853	4.76353	1.58952	2.99684	0.00272792	0.340766	0	0	0	2	4	8
ENSG00000126790	4.70238	3.15108	1.05431	2.98877	0.00280101	0.344731	2	1	0	8	5	12
ENSG00000139726	9.60735	2.94476	0.985827	2.9871	0.00281637	0.344731	3	1	3	13	6	31
ENSG00000010539	8.09331	2.8786	0.968893	2.97102	0.0029681	0.355227	1	3	2	14	5	23
ENSG00000218175	381.04	1.71234	0.58306	2.93682	0.00331601	0.366356	296	154	117	505	344	872
ENSG00000235655	615.914	1.79555	0.614374	2.92256	0.00347162	0.373588	297	161	415	916	1452	469
ENSG00000198833	85.8539	1.04483	0.357622	2.92161	0.00348229	0.373588	73	63	40	111	94	137
ENSG00000069188	4.4636	5.6631	1.96701	2.87903	0.00398894	0.407228	0	0	0	4	2	20
ENSG00000165209	26.8572	1.63087	0.568263	2.86992	0.00410578	0.411435	16	16	9	22	44	53
ENSG00000116922	2125.92	1.32025	0.462198	2.85645	0.00428408	0.413536	1475	1529	794	2442	2409	4092
ENSG00000225165	420.426	1.70754	0.597902	2.85588	0.00429177	0.413536	113	198	301	544	951	409
ENSG00000236914	5.41934	3.40214	1.19165	2.85497	0.00430409	0.413536	2	0	1	19	6	5
ENSG00000178732	265.815	1.34783	0.473257	2.84799	0.00439968	0.415758	173	150	148	497	462	181
ENSG00000042286	14.5257	2.24293	0.791922	2.83226	0.00462196	0.417303	7	4	5	8	26	36
ENSG00000196757	3.26809	5.21219	1.86233	2.79875	0.00513016	0.441339	0	0	0	1	9	9
ENSG00000239978	520.888	1.18969	0.427756	2.78124	0.0054152	0.449761	199	318	470	742	745	660
ENSG00000129451	3.95472	5.48817	1.98328	2.76722	0.0056537	0.450147	0	0	0	3	2	18
ENSG00000160888	4.12849	5.55031	2.00655	2.7661	0.00567317	0.450147	0	0	0	3	2	19
ENSG00000257761	8.42145	1.77193	0.640637	2.76589	0.00567682	0.450147	4	4	4	20	10	9
ENSG00000275993	2.72121	3.8909	1.41391	2.75188	0.00592542	0.463811	0	1	0	4	3	8
ENSG00000100625	3.98994	2.40573	0.88201	2.72755	0.00638062	0.471078	2	1	1	8	6	6
ENSG00000252995	12.7433	2.44412	0.896482	2.72635	0.00640388	0.471078	1	9	2	27	22	15
ENSG00000136155	8.6542	2.52751	0.92723	2.72587	0.00641325	0.471078	3	3	2	4	20	19
ENSG00000162552	3703.75	1.1598	0.425528	2.72556	0.00641916	0.471078	2212	1822	3170	4276	7171	3680
ENSG00000109066	2.54484	3.79303	1.39345	2.72204	0.00648812	0.471078	0	0	1	3	4	7
ENSG00000197798	12.7508	2.38856	0.877706	2.72137	0.00650121	0.471078	8	4	1	31	9	24
ENSG00000162148	12.5402	1.38612	0.509484	2.72064	0.00651558	0.471078	11	5	6	21	13	20
ENSG00000280169	6.69974	2.09281	0.771166	2.71382	0.00665116	0.471078	3	2	3	7	17	8
ENSG00000262624	2.68623	3.87807	1.42934	2.71318	0.00666401	0.471078	0	1	0	7	2	6
ENSG00000137692	18.5957	2.37176	0.876299	2.70657	0.00679827	0.476018	9	6	4	15	15	61
ENSG00000178449	7.58428	2.1238	0.784881	2.70589	0.00681218	0.476018	5	2	2	19	6	12
ENSG00000177025	2.33092	4.73037	1.74928	2.70419	0.00684717	0.476636	0	0	0	8	1	5
ENSG00000244378	2.00826	4.51478	1.6789	2.68912	0.00716397	0.48935	0	0	0	6	1	5
ENSG00000235546	4.62727	5.71553	2.13134	2.68166	0.00732581	0.494845	0	0	0	5	1	21
ENSG00000287584	66.2637	1.32596	0.49694	2.66826	0.0076246	0.505168	58	17	46	111	92	79
ENSG00000226690	97.7779	1.34006	0.510506	2.62497	0.00866564	0.542909	62	67	44	228	107	86
ENSG00000180011	2.38444	4.75817	1.81283	2.62472	0.008672	0.542909	0	0	0	2	10	2
ENSG00000268621	3.96717	5.49274	2.09985	2.61578	0.00890246	0.547213	0	0	0	2	2	19
ENSG00000196312	21.4325	1.14714	0.439329	2.61112	0.00902463	0.548638	18	12	12	21	29	37
ENSG00000167670	4.23615	2.93247	1.12468	2.60738	0.00912393	0.551001	0	3	0	7	6	9
ENSG00000246705	9.38032	1.80797	0.69707	2.59367	0.00949564	0.565952	5	6	2	13	9	21
ENSG00000171634	3.48796	3.30637	1.27616	2.59087	0.00957346	0.568732	0	1	1	11	3	5
ENSG00000244491	2.75851	4.96709	1.92312	2.58283	0.0097994	0.578387	0	0	0	1	4	11
ENSG00000168734	4.61251	4.69416	1.83461	2.55866	0.0105075	0.60263	0	1	0	6	1	19
ENSG00000091157	6.1841	2.72229	1.06869	2.54731	0.0108556	0.606817	0	3	2	16	4	12
ENSG00000142046	2.17007	3.55707	1.39722	2.54582	0.0109022	0.606817	0	0	1	5	5	2
ENSG00000226287	2.37602	3.68229	1.45012	2.5393	0.0111075	0.612023	0	1	0	4	2	7
ENSG00000224546	37.4448	1.42006	0.563159	2.52159	0.0116825	0.626661	18	30	15	32	71	57
ENSG00000276136	8.7743	2.8057	1.11416	2.51821	0.0117953	0.62755	5	2	0	9	9	27
ENSG00000165898	5.55958	2.24363	0.892858	2.51286	0.0119756	0.629427	2	4	0	8	7	12
ENSG00000259230	5.95821	3.55293	1.41481	2.51124	0.0120307	0.630506	2	0	1	4	4	24
ENSG00000148943	17.0369	1.4158	0.565575	2.50329	0.0123045	0.634871	12	13	4	19	27	27
ENSG00000204172	11.6832	1.73953	0.695367	2.50159	0.0123636	0.634871	7	4	6	15	9	29
ENSG00000228280	11.9987	1.6771	0.671259	2.49844	0.012474	0.634871	7	6	5	32	11	12
ENSG00000266998	2.02915	4.52678	1.81738	2.49082	0.0127447	0.640127	0	0	0	3	8	1
ENSG00000196236	2.5669	4.86428	1.95951	2.48239	0.0130503	0.643509	0	0	0	3	1	11
ENSG00000279361	2.39313	4.76304	1.91957	2.4813	0.0130903	0.643509	0	0	0	3	1	10
ENSG00000188051	1.34345	3.93478	1.59026	2.4743	0.0133498	0.644075	0	0	0	3	4	1
ENSG00000139915	2.83289	3.00307	1.21462	2.47243	0.0134197	0.644075	2	0	0	5	4	6
ENSG00000265713	2.01603	3.4321	1.39738	2.45611	0.0140452	0.662089	0	1	0	5	2	4
ENSG00000165006	22.9005	1.05044	0.427946	2.4546	0.014104	0.662089	20	15	12	37	35	20
ENSG00000158636	12.484	1.65188	0.674133	2.45038	0.0142706	0.664092	10	7	2	18	13	25
ENSG00000137817	4.46367	4.65162	1.90308	2.44425	0.0145152	0.671899	1	0	0	2	2	21
ENSG00000135452	6.34305	2.83495	1.16176	2.44022	0.0146784	0.676023	4	1	0	12	4	17
ENSG00000103932	6.81957	3.74521	1.53755	2.43584	0.0148574	0.679122	2	1	0	6	2	29
ENSG00000151778	4.80627	2.73588	1.12393	2.4342	0.0149247	0.68049	3	1	0	12	3	10
ENSG00000214954	38.5313	1.31755	0.54206	2.43064	0.0150723	0.682498	25	11	34	41	50	71
ENSG00000148798	8.99647	1.59127	0.654971	2.42953	0.0151184	0.682498	6	7	1	14	14	12
ENSG00000138629	2.69405	2.89335	1.19404	2.42315	0.0153866	0.689486	1	1	0	4	4	6
ENSG00000257839	7.78601	3.55218	1.46774	2.42017	0.0155131	0.691753	4	0	0	7	9	26
ENSG00000273711	6.34091	1.56715	0.650831	2.40793	0.0160432	0.696806	2	3	5	9	8	11
ENSG00000139178	7.7545	2.60324	1.08346	2.40271	0.0162742	0.703338	5	2	0	20	15	5
ENSG00000137821	4.72798	2.26664	0.944405	2.40007	0.0163917	0.70346	1	4	0	7	7	9
ENSG00000137807	4.16319	2.08114	0.87123	2.38874	0.0169062	0.711519	1	1	3	8	4	8
ENSG00000048392	29.4442	1.83131	0.768818	2.38198	0.01722	0.715312	24	14	3	56	50	31
ENSG00000105058	2.70175	2.8765	1.2144	2.36865	0.017853	0.72842	0	2	0	5	5	4
ENSG00000067836	4.2798	4.5891	1.94263	2.36232	0.018161	0.728598	1	0	0	3	1	20
ENSG00000120278	103.532	1.02568	0.4344	2.36114	0.0182189	0.728598	67	88	57	94	134	180
ENSG00000102786	8.28454	2.71575	1.15023	2.36106	0.0182227	0.728598	3	0	4	6	9	27
ENSG00000262380	8.80036	2.56108	1.08532	2.35975	0.0182872	0.728598	1	1	6	5	24	15
ENSG00000275401	2.92688	5.05369	2.14351	2.35767	0.0183899	0.728598	0	0	0	2	1	14
ENSG00000172379	1.81742	3.29127	1.40864	2.33648	0.019466	0.755363	1	0	0	5	3	2
ENSG00000185834	2.92222	4.00036	1.71623	2.33089	0.019759	0.761056	0	1	0	2	2	12
ENSG00000163374	1754.22	1.0749	0.461439	2.32945	0.019835	0.761056	655	1181	1667	2648	2305	2113
ENSG00000206140	4.06164	3.50634	1.50567	2.32875	0.0198721	0.761056	0	2	0	8	2	12
ENSG00000107863	14.0961	1.34598	0.579112	2.32422	0.0201137	0.763995	8	7	10	23	10	27
ENSG00000133195	1.88425	4.41705	1.9079	2.31513	0.0206057	0.770453	0	0	0	2	1	8
ENSG00000279283	54.0411	2.10598	0.911042	2.31161	0.020799	0.771	3	31	28	82	65	112
ENSG00000176386	26.3205	1.10977	0.48061	2.30909	0.0209386	0.773031	17	20	15	31	24	51
ENSG00000124217	1.36294	3.94906	1.71489	2.30281	0.0212895	0.776557	0	0	0	2	1	5
ENSG00000259556	7.44941	2.26369	0.983531	2.3016	0.0213578	0.777492	1	2	5	4	18	14
ENSG00000165948	5.1269	3.96427	1.72568	2.29722	0.0216062	0.781853	2	0	0	2	5	21
ENSG00000259286	4.9632	3.2044	1.39732	2.29326	0.0218332	0.782832	1	2	0	3	4	19
ENSG00000150636	2.23253	3.58088	1.56216	2.29226	0.0218908	0.782832	0	1	0	1	5	6
ENSG00000256167	13.1626	2.33511	1.02112	2.28681	0.0222068	0.786592	9	2	3	5	24	35
ENSG00000139899	7.70874	2.85793	1.25098	2.28456	0.0223384	0.788314	3	0	3	8	28	4
ENSG00000236762	7.14825	2.01529	0.885596	2.27564	0.0228678	0.800229	6	3	0	12	8	14
ENSG00000065150	8.04446	4.05002	1.78345	2.27089	0.0231535	0.800229	3	0	0	2	10	32
ENSG00000155980	6.71316	2.60927	1.14942	2.27008	0.0232025	0.800229	4	2	0	10	4	20
ENSG00000166004	10.2719	1.15648	0.510994	2.26319	0.023624	0.807399	9	7	4	14	12	16
ENSG00000085721	4.68191	2.29775	1.01915	2.25457	0.0241606	0.808967	1	0	4	7	5	11
ENSG00000185122	25.9059	1.87512	0.833738	2.24905	0.0245094	0.81273	22	2	12	60	31	31
ENSG00000166946	2.684	2.91786	1.29911	2.24603	0.0247018	0.814667	2	0	0	3	4	7
ENSG00000139197	18.0768	1.82023	0.813	2.2389	0.0251621	0.819567	5	6	14	53	13	19
ENSG00000250519	9.43044	1.2033	0.537687	2.23792	0.025226	0.819567	9	6	3	13	13	13
ENSG00000073150	1.00295	3.51691	1.57417	2.23413	0.0254744	NA	0	0	0	3	1	2
ENSG00000118046	3.41398	3.23215	1.44682	2.23396	0.0254854	0.819567	0	2	0	4	3	11
ENSG00000152804	9.38221	2.12331	0.952258	2.22977	0.025763	0.819567	6	5	0	11	22	12
ENSG00000173848	8.23733	1.60991	0.72204	2.22967	0.0257697	0.819567	8	2	3	15	7	15
ENSG00000165912	11.843	1.57431	0.709811	2.21793	0.0265596	0.824803	12	5	2	24	13	16
ENSG00000196115	37.0607	1.06694	0.481186	2.21732	0.0266015	0.824803	28	27	20	45	31	72
ENSG00000235385	62.8918	1.01015	0.455815	2.21613	0.0266824	0.824803	41	37	53	91	47	111
ENSG00000215417	9.75944	1.73762	0.784647	2.21452	0.026793	0.826821	3	5	6	10	8	26
ENSG00000089876	23.5742	1.51109	0.683127	2.21202	0.0269653	0.830731	6	13	19	48	17	39
ENSG00000230734	15.9053	1.17063	0.530418	2.20699	0.0273146	0.831679	16	8	7	17	19	29
ENSG00000165379	4.33468	2.53441	1.15406	2.19608	0.0280862	0.842433	2	2	0	10	2	10
ENSG00000150977	4.00194	2.93401	1.3418	2.18663	0.0287697	0.849584	3	0	0	7	3	11
ENSG00000248636	13.946	1.45728	0.667677	2.1826	0.0290649	0.851594	4	10	9	15	14	31
ENSG00000095321	16.9067	1.44775	0.663614	2.18161	0.0291382	0.851594	15	4	10	20	16	37
ENSG00000165816	13.897	2.49802	1.14669	2.17847	0.0293709	0.851594	6	7	0	9	32	28
ENSG00000265093	7.16912	1.80211	0.82747	2.17785	0.0294168	0.851594	5	5	0	11	13	9
ENSG00000197588	4.80158	3.13192	1.44697	2.16447	0.0304281	0.865801	0	2	1	3	3	19
ENSG00000254634	1.96631	3.41531	1.57791	2.16445	0.0304298	0.865801	1	0	0	7	3	1
ENSG00000175548	11.4271	1.9282	0.893852	2.15718	0.0309916	0.866424	5	3	7	11	7	35
ENSG00000132207	1.68332	3.15516	1.46538	2.15313	0.0313085	0.870675	1	0	0	2	2	5
ENSG00000213866	40.7085	1.05253	0.48984	2.14873	0.0316559	0.874759	20	35	27	50	37	75
ENSG00000258512	2.66381	2.91458	1.35847	2.14549	0.031914	0.878614	2	0	0	5	2	7
ENSG00000133687	10.2204	1.22322	0.570364	2.14463	0.0319826	0.878614	5	9	5	10	15	17
ENSG00000140511	6.4981	2.49051	1.16216	2.14301	0.0321126	0.879385	1	4	1	3	8	21
ENSG00000130177	17.6774	1.60136	0.749617	2.13623	0.0326605	0.88549	3	11	13	15	37	26
ENSG00000162004	7.86918	3.52347	1.65111	2.134	0.0328427	0.88549	1	0	3	4	2	36
ENSG00000185904	7.66793	2.38391	1.11732	2.13359	0.0328764	0.88549	7	1	0	9	16	13
ENSG00000258670	4.047	2.41297	1.13106	2.13338	0.0328937	0.88549	2	2	0	5	3	12
ENSG00000267222	2.41801	4.77768	2.243	2.13004	0.0331682	0.886981	0	0	0	1	1	12
ENSG00000275437	2.7482	3.91312	1.84329	2.1229	0.0337626	0.892288	0	0	1	1	2	12
ENSG00000173928	5.13812	2.76448	1.30227	2.12282	0.0337693	0.892288	0	3	1	2	12	12
ENSG00000196792	5.26646	3.38542	1.60181	2.1135	0.0345583	0.896832	3	0	0	2	9	17
ENSG00000204370	18.8488	1.12236	0.531366	2.11222	0.0346675	0.896832	9	12	16	17	36	23
ENSG00000287806	54.8022	1.07697	0.512643	2.10083	0.0356561	0.909504	34	40	36	93	35	93
ENSG00000104660	43.4452	1.04552	0.498473	2.09745	0.0359534	0.913893	29	40	19	39	65	68
ENSG00000104522	24.1392	1.03573	0.495126	2.09185	0.0364518	0.922063	22	15	13	47	19	31
ENSG00000280273	86.6377	1.67382	0.803466	2.08325	0.0372284	0.934035	31	53	44	216	150	31
ENSG00000255807	6.92964	2.36343	1.13451	2.08321	0.0372324	0.934035	3	4	0	8	5	21
ENSG00000131019	272.381	1.54696	0.74505	2.07631	0.0378652	0.941639	67	222	135	373	639	191
ENSG00000111727	6.0476	3.15523	1.52438	2.06984	0.0384676	0.943853	4	0	0	8	4	20
ENSG00000092010	4.72191	3.21046	1.55119	2.06967	0.0384829	0.943853	3	0	0	5	3	17
ENSG00000121898	7.72421	2.39927	1.16038	2.06766	0.0386717	0.945436	6	0	2	5	12	21
ENSG00000139168	7.87972	1.64238	0.79478	2.06645	0.0387856	0.945685	5	4	3	5	20	10
ENSG00000156411	3.87012	3.52973	1.71676	2.05604	0.0397782	0.961183	2	0	0	6	1	14
ENSG00000128791	2.23957	3.5873	1.74826	2.05193	0.0401763	0.967945	0	1	0	1	2	9
ENSG00000244509	4.61467	3.04405	1.48547	2.04922	0.040441	0.970478	0	3	0	3	14	7
ENSG00000166123	2.36365	2.67502	1.30922	2.04322	0.0410303	0.978184	1	1	0	3	2	7
ENSG00000167792	15.5504	1.22001	0.59837	2.0389	0.0414602	0.984572	10	14	5	15	29	20
ENSG00000180694	34.4844	1.20595	0.5926	2.03502	0.0418491	0.98994	25	29	11	53	63	27
ENSG00000279742	9.4504	1.09152	0.538375	2.02744	0.0426173	0.999914	9	6	4	10	14	14
ENSG00000223572	5.21576	2.45178	1.2117	2.02341	0.0430305	0.999914	2	3	0	6	17	3
ENSG00000122390	2.50292	2.08271	1.03467	2.01292	0.0441232	0.999914	1	1	1	4	5	3
ENSG00000213152	4.16175	1.75928	0.875413	2.00965	0.0444682	0.999914	4	2	0	5	7	7
ENSG00000129467	5.86546	1.40198	0.698336	2.0076	0.0446854	0.999914	3	5	2	6	11	8
ENSG00000274750	82.8143	1.16863	0.582313	2.00688	0.0447628	0.999914	87	49	26	164	101	78
ENSG00000134470	8.48817	1.52937	0.762271	2.00634	0.0448203	0.999914	8	2	4	21	10	7
ENSG00000179886	23.3164	1.35425	0.677887	1.99775	0.0457432	0.999914	22	7	13	58	23	20
ENSG00000212695	20.7097	1.03941	0.520694	1.99621	0.0459111	0.999914	21	10	12	18	27	37
ENSG00000242941	3.04633	3.14106	1.57493	1.99442	0.0461067	0.999914	2	0	0	2	3	11
ENSG00000124214	0.990513	3.50325	1.75714	1.99372	0.0461823	NA	0	0	0	4	1	1
ENSG00000165526	13.0344	1.24005	0.622544	1.9919	0.0463818	0.999914	8	13	3	16	20	18
ENSG00000109118	1.89203	3.32028	1.66696	1.99182	0.0463912	0.999914	0	1	0	1	2	7
ENSG00000151322	5.08073	2.85123	1.43198	1.9911	0.0464693	0.999914	3	0	1	1	13	12
ENSG00000164761	28.6378	1.15175	0.581272	1.98143	0.047543	0.999914	24	18	14	43	18	56
ENSG00000135248	68.7607	1.53376	0.776672	1.97478	0.0482934	0.999914	47	26	39	214	41	55
ENSG00000197586	1.64336	3.12574	1.58592	1.97093	0.0487318	0.999914	0	0	1	6	2	1
ENSG00000124225	8.21042	2.61595	1.32773	1.97024	0.0488112	0.999914	0	4	3	5	6	30
ENSG00000131263	36.078	1.08366	0.550469	1.9686	0.0489985	0.999914	37	26	10	46	44	55
ENSG00000138207	10.8535	1.60268	0.814393	1.96794	0.049075	0.999914	6	3	8	12	7	29
ENSG00000206992	12.4522	1.68823	0.860312	1.96235	0.0497216	0.999914	4	12	2	18	11	27

## Sheet: Down_mRNA
The downregulated factors with PA infection
Geneid	baseMean	log2FoldChange	lfcSE	stat	pvalue	padj	190276_01	190276_06	190276_11	190276_02	190276_07	190276_12
ENSG00000252498	50.971	-1.05456	0.246596	-4.27646	1.89885e-05	0.0432834	75	65	76	29	34	35
ENSG00000170835	12.1022	-2.79971	0.689703	-4.0593	4.92201e-05	0.0724709	15	20	31	3	4	2
ENSG00000287016	3.35419	-5.16841	1.30488	-3.96084	7.46869e-05	0.0901798	7	7	7	0	0	0
ENSG00000232934	4.80553	-5.68797	1.43656	-3.95943	7.51301e-05	0.0901798	6	8	16	0	0	0
ENSG00000105877	40.3224	-1.05152	0.269921	-3.89566	9.7931e-05	0.0991635	61	53	57	32	24	22
ENSG00000228702	3.32881	-5.16244	1.3323	-3.87483	0.000106699	0.0991635	7	5	9	0	0	0
ENSG00000279265	15.7696	-3.84535	1.00535	-3.82489	0.000130829	0.113622	47	21	26	0	1	5
ENSG00000180592	3.00149	-5.01554	1.32467	-3.78626	0.000152933	0.125071	8	5	6	0	0	0
ENSG00000175535	3.49737	-5.23186	1.38657	-3.77324	0.000161138	0.125071	6	5	11	0	0	0
ENSG00000165105	11.4852	-2.92434	0.782626	-3.73658	0.000186539	0.136084	18	14	32	5	2	1
ENSG00000175899	2.88482	-4.94891	1.3344	-3.70871	0.00020832	0.140716	5	6	7	0	0	0
ENSG00000184786	34.0461	-1.27082	0.345035	-3.68316	0.000230358	0.144975	64	42	46	16	19	24
ENSG00000287467	28.8538	-1.99775	0.55551	-3.59624	0.000322844	0.168229	30	52	61	8	10	16
ENSG00000204086	17.0491	-2.42625	0.677931	-3.57891	0.000345031	0.174199	36	36	18	9	5	2
ENSG00000094916	3.76457	-5.32963	1.49471	-3.56565	0.000362953	0.174199	4	12	7	0	0	0
ENSG00000166341	5.54855	-3.96153	1.13061	-3.50387	0.000458542	0.199326	13	9	11	2	0	0
ENSG00000261115	35.9791	-1.38409	0.3971	-3.48549	0.000491243	0.204438	44	58	60	19	26	14
ENSG00000090376	2.9327	-4.96736	1.43918	-3.45151	0.000557452	0.221018	4	9	5	0	0	0
ENSG00000147408	26.0876	-1.42272	0.415171	-3.42684	0.000610652	0.231816	30	46	42	16	15	11
ENSG00000221914	20.2879	-2.3968	0.70085	-3.41985	0.000626555	0.231816	29	39	38	2	12	5
ENSG00000272462	62.8842	-1.02929	0.30107	-3.41877	0.000629045	0.231816	87	89	88	31	51	40
ENSG00000111206	2.2244	-4.57964	1.34801	-3.39734	0.000680433	0.231816	5	4	5	0	0	0
ENSG00000199740	7.61547	-5.35917	1.58999	-3.37057	0.000750122	0.231816	4	15	27	1	0	0
ENSG00000253457	13.2567	-1.86076	0.552526	-3.36772	0.000757914	0.231816	29	15	22	6	3	8
ENSG00000237523	2.2146	-4.57622	1.35906	-3.36721	0.000759341	0.231816	6	4	4	0	0	0
ENSG00000174871	5.80306	-4.02565	1.19732	-3.36221	0.000773227	0.231816	11	15	8	2	0	0
ENSG00000175334	12.1994	-2.32503	0.692382	-3.35801	0.000785056	0.231816	11	22	30	4	4	4
ENSG00000165661	10.0632	-1.98615	0.591886	-3.35563	0.000791842	0.231816	15	20	15	5	2	5
ENSG00000188707	23.0637	-1.43001	0.43075	-3.31982	0.000900765	0.234344	43	32	31	11	18	8
ENSG00000081803	26.3357	-1.17225	0.353133	-3.31956	0.000901578	0.234344	47	34	34	15	20	13
ENSG00000137203	73.487	-1.00832	0.304076	-3.31603	0.000913067	0.234344	90	99	118	56	54	35
ENSG00000110801	3.11395	-5.05502	1.52993	-3.30408	0.000952893	0.234344	3	10	6	0	0	0
ENSG00000166266	7.367	-4.37378	1.32525	-3.30033	0.000965708	0.234344	9	10	25	0	2	0
ENSG00000107796	2.22729	-4.58022	1.38875	-3.29808	0.000973494	0.234344	6	5	3	0	0	0
ENSG00000106976	4.89422	-4.7079	1.43751	-3.27503	0.00105652	0.240178	16	10	4	1	0	0
ENSG00000273474	2.80466	-4.91957	1.53114	-3.21302	0.00131347	0.277176	8	2	8	0	0	0
ENSG00000156395	2.05584	-4.46862	1.39336	-3.20708	0.00134092	0.277176	6	4	3	0	0	0
ENSG00000171310	2.53903	-4.77056	1.49414	-3.19284	0.00140879	0.277176	4	3	9	0	0	0
ENSG00000228828	3.35417	-4.13352	1.29608	-3.18925	0.00142645	0.277176	7	6	7	0	1	0
ENSG00000152457	4.10269	-4.44558	1.39513	-3.1865	0.00144007	0.277176	8	4	13	1	0	0
ENSG00000255993	7.58258	-3.8037	1.197	-3.1777	0.00148449	0.277176	5	11	28	1	1	1
ENSG00000257376	1.89419	-4.35257	1.37839	-3.15771	0.00159012	0.277176	5	3	4	0	0	0
ENSG00000150347	8.01022	-3.45734	1.09525	-3.15668	0.00159576	0.277176	7	22	16	3	1	0
ENSG00000182771	3.49994	-4.20321	1.336	-3.14612	0.0016545	0.27767	6	5	10	1	0	0
ENSG00000136950	10.1662	-1.72669	0.549718	-3.14104	0.0016835	0.27767	16	15	18	6	2	6
ENSG00000136367	4.00306	-5.42521	1.72896	-3.13784	0.00170198	0.27767	3	5	17	0	0	0
ENSG00000138160	2.50674	-4.75666	1.51595	-3.13775	0.00170252	0.27767	6	2	8	0	0	0
ENSG00000279923	80.1243	-1.04694	0.334225	-3.13243	0.00173364	0.27767	127	112	100	52	68	35
ENSG00000253729	24.1752	-1.32131	0.422916	-3.12428	0.00178241	0.280238	28	32	48	16	12	13
ENSG00000006625	27.6837	-1.32208	0.425548	-3.10677	0.00189145	0.289884	59	26	41	16	17	14
ENSG00000110321	3.74885	-4.31429	1.39201	-3.09933	0.00193959	0.292349	13	5	5	1	0	0
ENSG00000107521	3.19252	-4.05901	1.31436	-3.08821	0.00201369	0.298583	6	5	8	0	1	0
ENSG00000156103	11.9381	-1.88697	0.614558	-3.07046	0.0021373	0.314356	25	21	13	4	3	8
ENSG00000118513	39.4953	-1.17125	0.384557	-3.0457	0.00232141	0.316301	69	43	61	22	33	17
ENSG00000156574	3.01386	-3.97868	1.30714	-3.04381	0.00233602	0.316301	7	5	6	1	0	0
ENSG00000171823	4.95103	-4.71932	1.55124	-3.04229	0.00234786	0.316301	5	5	20	0	0	1
ENSG00000151835	1.76772	-4.23979	1.39425	-3.04091	0.00235865	0.316301	3	4	4	0	0	0
ENSG00000232381	13.7148	-2.5428	0.8414	-3.02211	0.00251021	0.329361	13	20	40	6	5	1
ENSG00000150045	1.73543	-4.22642	1.4013	-3.01607	0.00256071	0.331956	5	3	3	0	0	0
ENSG00000077327	5.16189	-2.74113	0.909759	-3.01302	0.00258659	0.331956	8	11	9	3	1	0
ENSG00000275854	4.83056	-3.73736	1.24671	-2.99778	0.00271958	0.340766	5	8	15	1	1	0
ENSG00000175544	4.75358	-3.70885	1.23876	-2.994	0.00275346	0.341616	10	5	13	0	2	0
ENSG00000228283	51.7417	-1.16203	0.38951	-2.98331	0.00285149	0.346703	67	95	60	39	32	24
ENSG00000272734	9.03963	-3.27367	1.10026	-2.97537	0.00292636	0.35345	6	12	33	1	3	1
ENSG00000213465	4.60237	-3.01429	1.01596	-2.96693	0.00300787	0.355227	11	5	10	0	1	2
ENSG00000234616	18.9552	-1.38125	0.46778	-2.95278	0.00314931	0.364779	23	34	28	8	14	9
ENSG00000129317	5.50365	-3.30216	1.12331	-2.93967	0.0032856	0.366356	5	10	16	1	2	0
ENSG00000122679	36.4887	-1.03335	0.351699	-2.93818	0.00330148	0.366356	57	49	48	23	32	16
ENSG00000152556	3.18963	-4.05802	1.38259	-2.93509	0.00333453	0.366356	5	4	10	0	1	0
ENSG00000207633	10.2531	-3.4718	1.18718	-2.9244	0.00345117	0.373588	33	3	25	1	1	3
ENSG00000175893	9.67758	-2.86863	0.981795	-2.92182	0.00347991	0.373588	21	25	7	5	1	1
ENSG00000255871	3.94538	-5.40609	1.85269	-2.91796	0.00352327	0.375774	5	2	18	0	0	0
ENSG00000151332	2.09505	-4.48709	1.54105	-2.91171	0.00359454	0.378943	2	4	7	0	0	0
ENSG00000196459	25.9326	-1.09931	0.378044	-2.9079	0.00363869	0.381394	41	37	33	20	10	19
ENSG00000184497	3.34264	-5.16598	1.77967	-2.90277	0.00369879	0.385477	3	3	15	0	0	0
ENSG00000166881	1.77061	-4.24243	1.4675	-2.89093	0.00384107	0.395782	4	5	2	0	0	0
ENSG00000147606	27.5305	-1.48351	0.515707	-2.87666	0.00401914	0.407228	25	55	45	17	12	14
ENSG00000078902	13.342	-1.56017	0.543162	-2.87239	0.00407382	0.410488	14	21	27	7	8	5
ENSG00000182199	1.57378	-4.08721	1.42754	-2.86312	0.00419488	0.412555	4	2	4	0	0	0
ENSG00000111696	1.57378	-4.08721	1.42754	-2.86312	0.00419488	0.412555	4	2	4	0	0	0
ENSG00000255920	5.8745	-2.9483	1.03293	-2.85431	0.00431306	0.413536	5	14	13	2	2	0
ENSG00000139233	4.61818	-4.61924	1.62886	-2.83587	0.00457014	0.417303	4	4	20	1	0	0
ENSG00000257642	4.45942	-4.56691	1.6115	-2.83395	0.00459771	0.417303	4	4	19	1	0	0
ENSG00000227449	7.46495	-2.17484	0.767708	-2.8329	0.0046128	0.417303	19	7	13	1	3	4
ENSG00000215271	3.45683	-4.16872	1.47626	-2.82384	0.00474522	0.425729	3	11	6	0	1	0
ENSG00000110696	9.37657	-3.07036	1.08773	-2.82271	0.00476196	0.425729	13	8	32	4	2	0
ENSG00000237757	22.842	-2.79047	0.990971	-2.8159	0.00486415	0.432744	34	60	29	3	13	1
ENSG00000175592	4.1139	-2.85084	1.01335	-2.81328	0.00490384	0.434156	11	6	6	2	1	0
ENSG00000129295	15.0218	-1.3513	0.480673	-2.81126	0.00493473	0.43478	23	16	29	6	9	10
ENSG00000279148	4.59023	-5.62389	2.00329	-2.80732	0.0049955	0.435923	4	2	23	0	0	0
ENSG00000147400	23.72	-1.18953	0.424807	-2.80017	0.00510755	0.441339	33	24	47	17	14	12
ENSG00000181830	14.3554	-2.11308	0.755608	-2.79653	0.00516544	0.441909	12	28	32	6	8	2
ENSG00000122912	2.72147	-3.81174	1.36538	-2.7917	0.00524324	0.444773	7	6	3	0	0	1
ENSG00000183378	7.06866	-2.08871	0.749661	-2.78621	0.00533281	0.449218	13	11	12	3	5	0
ENSG00000140688	4.09881	-5.4573	1.96025	-2.78399	0.00536953	0.449218	1	11	13	0	0	0
ENSG00000166436	8.109	-1.57963	0.568085	-2.78063	0.00542535	0.449761	13	13	12	3	4	5
ENSG00000010292	8.20515	-3.49121	1.25666	-2.77817	0.00546668	0.450147	5	10	32	2	2	0
ENSG00000204130	8.17152	-2.83947	1.02251	-2.77695	0.00548712	0.450147	7	21	16	4	2	0
ENSG00000124784	52.0033	-1.15525	0.417098	-2.76974	0.00561013	0.450147	90	45	93	39	34	23
ENSG00000252347	2.21862	-4.57606	1.65396	-2.76673	0.00566214	0.450147	3	2	9	0	0	0
ENSG00000261736	4.23219	-5.50434	1.99301	-2.76182	0.00574798	0.453816	1	9	16	0	0	0
ENSG00000218418	58.8695	-1.00594	0.368389	-2.73064	0.00632108	0.471078	74	77	95	38	52	26
ENSG00000178882	1.42482	-3.93975	1.4428	-2.73062	0.0063215	0.471078	3	2	4	0	0	0
ENSG00000273061	22.6474	-1.40081	0.51394	-2.72563	0.00641786	0.471078	22	37	43	16	13	8
ENSG00000123453	21.9574	-2.73138	1.00256	-2.72441	0.00644163	0.471078	15	14	91	5	7	5
ENSG00000095739	4.29197	-2.92691	1.07624	-2.71958	0.00653658	0.471078	8	6	10	3	0	0
ENSG00000100968	2.85366	-4.93851	1.81647	-2.71874	0.00655314	0.471078	3	2	13	0	0	0
ENSG00000183734	5.62755	-3.353	1.2339	-2.71739	0.00657985	0.471078	14	15	3	2	1	0
ENSG00000197847	2.95936	-3.95311	1.45685	-2.71347	0.00665828	0.471078	11	3	4	0	1	0
ENSG00000256690	7.0324	-2.5996	0.959205	-2.71016	0.00672511	0.473562	11	10	17	5	0	1
ENSG00000185880	1.46	-3.95822	1.46804	-2.69626	0.00701223	0.483702	2	4	3	0	0	0
ENSG00000167325	6.58981	-2.19645	0.814776	-2.69577	0.00702252	0.483702	13	11	10	2	5	0
ENSG00000128581	36.4794	-1.098	0.40808	-2.69064	0.0071315	0.488964	50	47	59	25	31	13
ENSG00000020181	20.1454	-1.27619	0.476127	-2.68036	0.00735437	0.494941	29	20	41	13	14	8
ENSG00000138166	3.28785	-5.14407	1.92724	-2.66913	0.00760472	0.505168	6	1	14	0	0	0
ENSG00000279700	2.89171	-3.90498	1.46398	-2.66737	0.00764483	0.505168	3	4	10	0	1	0
ENSG00000270179	2.5281	-4.76402	1.79102	-2.65994	0.00781547	0.510891	9	6	1	0	0	0
ENSG00000257246	3.91059	-3.39089	1.28152	-2.64598	0.00814539	0.524636	4	9	9	0	2	0
ENSG00000250548	3.24441	-4.07834	1.54192	-2.64498	0.00816956	0.524636	2	6	11	0	1	0
ENSG00000135047	15.8462	-1.52994	0.580658	-2.63484	0.00841775	0.538677	18	28	27	5	13	6
ENSG00000034239	26.1871	-1.10507	0.419946	-2.63145	0.00850217	0.542177	28	42	41	13	20	16
ENSG00000230091	2.59557	-4.79721	1.82492	-2.62872	0.00857059	0.542909	6	9	1	0	0	0
ENSG00000233013	7.37324	-1.58068	0.602164	-2.625	0.00866482	0.542909	14	8	13	4	4	3
ENSG00000272572	1.85901	-4.32875	1.64933	-2.62454	0.00867648	0.542909	6	1	5	0	0	0
ENSG00000197702	3.93037	-3.41271	1.30119	-2.62276	0.00872203	0.542909	13	5	5	0	2	0
ENSG00000247853	1.86881	-4.33448	1.65592	-2.61756	0.00885599	0.547213	5	1	6	0	0	0
ENSG00000260830	1.26606	-3.76986	1.44112	-2.61592	0.00889879	0.547213	3	2	3	0	0	0
ENSG00000232872	5.43054	-3.29229	1.2593	-2.61438	0.00893889	0.547213	3	16	11	2	1	0
ENSG00000105988	1.55418	-4.07253	1.55848	-2.61315	0.0089712	0.547213	6	2	2	0	0	0
ENSG00000072422	5.42034	-3.26689	1.25186	-2.60963	0.00906397	0.549198	7	4	20	0	2	1
ENSG00000137492	4.6279	-2.18113	0.838528	-2.60114	0.00929148	0.557428	10	7	7	3	2	0
ENSG00000176454	1.28855	-3.78173	1.45599	-2.59735	0.00939451	0.561761	2	3	3	0	0	0
ENSG00000196781	15.8249	-2.30824	0.892613	-2.58593	0.00971153	0.575061	18	14	51	10	4	2
ENSG00000280259	1.90977	-4.35792	1.68803	-2.58166	0.00983256	0.578472	6	5	1	0	0	0
ENSG00000155792	15.3476	-1.10432	0.428286	-2.57846	0.00992419	0.58012	24	19	23	13	6	10
ENSG00000244879	4.28527	-4.49836	1.74798	-2.57346	0.0100688	0.584826	1	12	12	0	0	1
ENSG00000151148	3.96785	-4.38883	1.71778	-2.55494	0.0106207	0.606673	4	2	18	0	1	0
ENSG00000126822	3.81603	-5.35707	2.1008	-2.55001	0.0107718	0.606673	2	2	20	0	0	0
ENSG00000006534	11.1708	-1.91134	0.752554	-2.5398	0.0110915	0.612023	10	16	29	7	5	2
ENSG00000234337	1.97147	-4.39554	1.73393	-2.53501	0.0112445	0.614112	1	6	5	0	0	0
ENSG00000107738	5.34024	-2.08766	0.823894	-2.5339	0.0112802	0.614112	7	8	12	1	4	1
ENSG00000135404	1.56109	-4.07606	1.60991	-2.53185	0.0113462	0.614691	4	1	5	0	0	0
ENSG00000156502	2.38891	-3.61429	1.42774	-2.53148	0.0113582	0.614691	7	5	2	0	1	0
ENSG00000137073	20.2285	-1.26758	0.503066	-2.51971	0.0117453	0.62755	20	28	41	9	13	13
ENSG00000198169	10.9851	-2.17032	0.862132	-2.51738	0.011823	0.62755	22	13	22	7	5	0
ENSG00000270120	3.21617	-5.10919	2.03036	-2.5164	0.011856	0.62755	1	4	15	0	0	0
ENSG00000023697	2.06561	-3.39147	1.35295	-2.50673	0.0121854	0.634871	5	3	4	0	1	0
ENSG00000067365	3.69867	-5.3073	2.1175	-2.50639	0.012197	0.634871	1	17	4	0	0	0
ENSG00000022976	3.05018	-3.99166	1.59737	-2.49889	0.0124584	0.634871	2	4	12	1	0	0
ENSG00000269986	2.10485	-4.49486	1.7989	-2.49867	0.0124661	0.634871	1	4	8	0	0	0
ENSG00000254560	5.07681	-2.02899	0.812312	-2.49779	0.0124969	0.634871	12	6	8	4	1	1
ENSG00000219507	35.3147	-1.02468	0.411268	-2.49151	0.0127202	0.640127	33	54	60	26	22	21
ENSG00000280138	4.09184	-3.4614	1.39025	-2.48978	0.0127823	0.640127	3	10	10	0	2	0
ENSG00000254846	2.1005	-3.40707	1.36886	-2.48898	0.012811	0.640127	3	5	4	1	0	0
ENSG00000196387	2.23388	-3.51382	1.41427	-2.48455	0.0129714	0.643509	3	3	7	1	0	0
ENSG00000267285	3.0816	-3.01046	1.213	-2.48182	0.0130714	0.643509	5	7	5	0	2	0
ENSG00000111249	5.76547	-2.88821	1.16487	-2.47944	0.0131591	0.644075	4	15	12	0	1	3
ENSG00000165389	4.38398	-3.57176	1.44445	-2.47275	0.0134079	0.644075	3	8	14	0	2	0
ENSG00000179889	3.46609	-4.17602	1.69581	-2.46254	0.0137955	0.655215	1	10	9	0	0	1
ENSG00000164707	23.1238	-1.07432	0.437757	-2.45415	0.0141218	0.662089	45	30	24	11	18	15
ENSG00000287454	1.4404	-3.94839	1.61139	-2.4503	0.0142737	0.664092	4	4	1	0	0	0
ENSG00000236017	23.0856	-1.09084	0.448833	-2.4304	0.0150823	0.682498	42	33	24	21	10	13
ENSG00000128645	51.8062	-5.8976	2.43511	-2.42191	0.0154393	0.690151	296	40	0	1	0	4
ENSG00000198146	1.12979	-3.5902	1.48631	-2.41552	0.0157129	0.694828	2	3	2	0	0	0
ENSG00000274628	9.51526	-2.20059	0.912382	-2.41192	0.0158689	0.694828	19	17	13	1	8	1
ENSG00000188095	2.7272	-4.87141	2.02002	-2.41157	0.015884	0.694828	1	3	13	0	0	0
ENSG00000259820	11.161	-1.629	0.675503	-2.41153	0.0158856	0.694828	23	18	12	2	5	9
ENSG00000212994	6.52123	-2.74628	1.13882	-2.41151	0.0158868	0.694828	25	3	9	1	1	3
ENSG00000151117	11.8522	-1.3387	0.555708	-2.40899	0.0159967	0.696806	13	18	22	10	6	4
ENSG00000102189	1.91665	-3.26929	1.35776	-2.40785	0.0160466	0.696806	4	3	4	0	1	0
ENSG00000258320	2.89976	-2.9344	1.22185	-2.40161	0.0163232	0.70346	4	6	6	2	0	0
ENSG00000213542	21.7044	-1.26502	0.527082	-2.40005	0.0163927	0.70346	53	22	23	15	13	10
ENSG00000230417	4.22663	-2.38858	0.996108	-2.39791	0.0164889	0.705926	7	10	5	1	3	0
ENSG00000120658	2.8345	-4.92244	2.05511	-2.39522	0.0166106	0.709472	3	13	1	0	0	0
ENSG00000280327	3.13612	-4.02809	1.68447	-2.39131	0.0167885	0.711519	1	10	7	1	0	0
ENSG00000170423	2.91995	-2.92279	1.22367	-2.38855	0.016915	0.711519	4	6	6	0	2	0
ENSG00000100612	2.88882	-3.90451	1.6355	-2.38734	0.0169707	0.711519	2	3	12	0	1	0
ENSG00000259810	1.61588	-4.11242	1.72355	-2.38601	0.0170323	0.712467	1	3	6	0	0	0
ENSG00000147509	9.94847	-2.71591	1.14489	-2.37221	0.017682	0.725011	28	15	12	7	1	0
ENSG00000139572	1.26895	-3.76999	1.58934	-2.37204	0.01769	0.725011	4	3	1	0	0	0
ENSG00000171956	4.30211	-5.52984	2.33791	-2.3653	0.0180157	0.728598	1	2	24	0	0	0
ENSG00000137522	4.15165	-2.38566	1.00895	-2.3645	0.0180544	0.728598	10	8	4	3	1	0
ENSG00000256812	4.18374	-4.46594	1.89319	-2.35896	0.0183265	0.728598	1	4	20	0	0	1
ENSG00000258102	5.39017	-3.25441	1.37982	-2.35859	0.0183447	0.728598	4	12	14	0	3	0
ENSG00000147065	20.3027	-1.10817	0.469844	-2.35858	0.0183449	0.728598	38	19	31	9	12	17
ENSG00000280088	2.72572	-2.82738	1.1995	-2.35713	0.0184167	0.728598	4	4	7	1	1	0
ENSG00000271560	8.90797	-2.97047	1.26468	-2.3488	0.018834	0.742213	24	3	24	2	4	0
ENSG00000119514	11.1517	-1.5137	0.644502	-2.34864	0.0188422	0.742213	17	12	23	2	8	7
ENSG00000102595	1.29144	-3.78632	1.61307	-2.34728	0.0189112	0.743322	3	4	1	0	0	0
ENSG00000063854	3.82583	-5.36055	2.28753	-2.34338	0.0191101	0.746165	1	2	21	0	0	0
ENSG00000163558	115.023	-1.02142	0.438265	-2.33061	0.019774	0.761056	182	197	102	91	84	51
ENSG00000175294	6.59668	-1.55748	0.668365	-2.33028	0.0197912	0.761056	11	10	10	6	3	1
ENSG00000259933	1.31105	-3.80167	1.634	-2.3266	0.0199866	0.761056	1	4	3	0	0	0
ENSG00000260052	1.31105	-3.80167	1.634	-2.3266	0.0199866	0.761056	1	4	3	0	0	0
ENSG00000022267	18.2353	-1.2607	0.541871	-2.32657	0.0199883	0.761056	33	13	36	13	10	9
ENSG00000111684	8.80902	-2.25754	0.97203	-2.3225	0.0202061	0.763995	5	28	11	3	4	2
ENSG00000179241	3.72315	-3.36072	1.44734	-2.322	0.020233	0.763995	12	2	8	2	0	0
ENSG00000119979	2.33786	-3.59418	1.55073	-2.31773	0.0204639	0.769528	6	1	7	1	0	0
ENSG00000230673	19.1585	-1.43836	0.621417	-2.31464	0.0206326	0.770453	37	32	19	18	8	5
ENSG00000091137	24.23	-1.00097	0.434342	-2.30456	0.0211912	0.776557	48	20	35	17	15	16
ENSG00000223561	23.0169	-1.43625	0.625052	-2.2978	0.0215729	0.781853	60	19	29	14	16	7
ENSG00000100650	5.77706	-4.04561	1.76231	-2.29563	0.0216972	0.782815	2	6	26	2	0	0
ENSG00000185596	2.87327	-4.94736	2.15615	-2.29454	0.0217597	0.782815	1	2	15	0	0	0
ENSG00000232774	4.21483	-3.54914	1.54796	-2.29278	0.0218605	0.782832	2	8	14	2	0	0
ENSG00000256053	2.53325	-4.76664	2.09091	-2.27969	0.0226259	0.794881	2	1	13	0	0	0
ENSG00000270813	18.198	-1.57109	0.69083	-2.27421	0.0229535	0.800229	36	37	12	6	13	8
ENSG00000204177	2.17939	-3.48148	1.53699	-2.26513	0.0235047	0.807304	7	1	5	0	1	0
ENSG00000169957	1.13959	-3.6003	1.59322	-2.25976	0.0238361	0.808598	1	3	3	0	0	0
ENSG00000213445	8.35621	-1.62789	0.720468	-2.25949	0.0238527	0.808598	11	18	10	2	7	3
ENSG00000279266	10.7647	-1.93783	0.858266	-2.25784	0.0239557	0.808967	12	18	23	1	3	9
ENSG00000107625	1.54437	-4.0607	1.79919	-2.25696	0.0240107	0.808967	7	2	1	0	0	0
ENSG00000136738	4.78555	-1.91183	0.847743	-2.2552	0.0241209	0.808967	8	4	12	3	1	2
ENSG00000172613	9.77484	-1.51564	0.673038	-2.25193	0.0243267	0.810347	10	16	19	5	8	2
ENSG00000172893	5.33101	-1.562	0.695307	-2.2465	0.0246723	0.814667	10	9	6	3	3	2
ENSG00000165997	7.02372	-2.86963	1.27926	-2.24319	0.0248844	0.815718	8	5	26	1	4	0
ENSG00000182107	1.73945	-4.22532	1.88375	-2.24304	0.0248944	0.815718	2	1	8	0	0	0
ENSG00000177465	2.17119	-4.53578	2.03024	-2.23411	0.0254759	0.819567	2	10	1	0	0	0
ENSG00000259015	1.42193	-3.93565	1.76173	-2.23397	0.0254849	0.819567	2	1	6	0	0	0
ENSG00000201654	8.04318	-3.11482	1.39701	-2.22963	0.0257719	0.819567	3	8	34	3	2	0
ENSG00000175505	8.41247	-2.62146	1.17605	-2.22904	0.0258115	0.819567	10	28	6	3	4	0
ENSG00000147036	20.9802	-1.09592	0.491795	-2.22842	0.0258526	0.819567	40	19	32	19	13	8
ENSG00000259158	1.26317	-3.76581	1.69111	-2.22683	0.0259587	0.819567	2	1	5	0	0	0
ENSG00000130052	17.1866	-1.13995	0.512179	-2.22569	0.0260346	0.819567	37	22	16	14	10	8
ENSG00000270012	19.604	-1.2018	0.540108	-2.22511	0.0260741	0.819567	38	29	19	7	17	11
ENSG00000149428	9.59767	-1.35695	0.610086	-2.22419	0.0261355	0.819567	9	14	20	7	5	4
ENSG00000111725	3.33772	-3.15946	1.42061	-2.22401	0.0261477	0.819567	4	2	13	1	0	1
ENSG00000108091	8.94164	-1.62675	0.731486	-2.2239	0.0261554	0.819567	7	13	22	6	3	4
ENSG00000047346	2.00954	-4.42274	1.99029	-2.22216	0.0262725	0.819567	1	9	2	0	0	0
ENSG00000135439	1.08481	-3.55815	1.60138	-2.22193	0.0262883	0.819567	4	1	2	0	0	0
ENSG00000088682	1.44442	-3.95295	1.7804	-2.22026	0.026401	0.821675	1	2	6	0	0	0
ENSG00000239617	9.57094	-2.21307	0.998619	-2.21613	0.0266824	0.824803	5	11	33	2	5	3
ENSG00000256940	9.13186	-1.25094	0.566041	-2.20998	0.0271068	0.831679	11	16	13	7	3	6
ENSG00000183160	1.0975	-3.5674	1.61482	-2.20916	0.0271635	0.831679	4	2	1	0	0	0
ENSG00000244036	53.4229	-1.30962	0.593002	-2.20846	0.0272125	0.831679	46	96	93	29	45	17
ENSG00000259905	1.7775	-3.1405	1.42298	-2.20698	0.0273153	0.831679	2	3	5	0	1	0
ENSG00000167333	4.61125	-3.05683	1.38622	-2.20516	0.027443	0.832862	13	10	3	3	0	0
ENSG00000249345	1.78298	-3.14744	1.4301	-2.20085	0.0277468	0.840608	3	5	2	1	0	0
ENSG00000070367	1.48539	-3.98436	1.81279	-2.19792	0.0279549	0.842433	2	6	1	0	0	0
ENSG00000237529	16.0962	-1.85899	0.846393	-2.19637	0.0280658	0.842433	18	34	26	15	2	4
ENSG00000262312	5.57836	-3.94174	1.79568	-2.19512	0.0281547	0.842433	1	13	18	0	2	0
ENSG00000280181	3.22945	-2.41251	1.09921	-2.19477	0.0281798	0.842433	4	4	9	0	1	2
ENSG00000094841	24.5267	-1.06172	0.484577	-2.19103	0.0284496	0.847583	37	34	33	13	25	9
ENSG00000144045	126.043	-2.65063	1.21565	-2.18042	0.0292265	0.851594	366	306	11	44	16	43
ENSG00000174938	1.1269	-3.59159	1.64723	-2.18038	0.0292292	0.851594	1	2	4	0	0	0
ENSG00000166793	5.00073	-3.77849	1.73697	-2.17533	0.0296055	0.854738	12	1	17	0	2	0
ENSG00000107140	12.0506	-1.15682	0.531986	-2.17452	0.029666	0.854738	20	20	12	5	10	7
ENSG00000136867	6.44624	-1.93697	0.896132	-2.16147	0.0306588	0.866424	17	3	13	4	2	2
ENSG00000225177	41.6185	-1.02226	0.473068	-2.16091	0.0307024	0.866424	68	60	47	19	42	20
ENSG00000013288	82.9797	-1.02177	0.472969	-2.16032	0.0307476	0.866424	165	90	98	32	71	58
ENSG00000153060	1.15228	-3.61278	1.67423	-2.15787	0.030938	0.866424	1	4	2	0	0	0
ENSG00000102893	1.15228	-3.61278	1.67423	-2.15787	0.030938	0.866424	1	4	2	0	0	0
ENSG00000172757	2.4577	-3.66703	1.70056	-2.15636	0.0310553	0.866424	11	1	3	0	1	0
ENSG00000151151	3.86091	-1.84459	0.856746	-2.15302	0.0313172	0.870675	7	6	6	2	3	0
ENSG00000177613	4.53659	-1.80496	0.83929	-2.15058	0.0315094	0.872032	7	9	6	3	3	0
ENSG00000120533	14.097	-1.39381	0.653446	-2.13302	0.032923	0.88549	24	9	32	6	10	7
ENSG00000236901	9.63897	-2.43	1.13951	-2.13249	0.0329667	0.88549	16	28	6	4	5	0
ENSG00000136854	3.90096	-3.3938	1.59196	-2.13183	0.0330205	0.885628	16	5	2	0	2	0
ENSG00000110031	3.63791	-2.63727	1.2409	-2.12529	0.0335627	0.892288	12	6	2	1	2	0
ENSG00000129159	10.9307	-2.61844	1.23378	-2.12229	0.0338132	0.892288	13	25	20	1	8	0
ENSG00000229649	1.7256	-3.11389	1.46991	-2.11843	0.034139	0.895865	6	2	2	0	1	0
ENSG00000287235	5.44645	-1.8797	0.888318	-2.11602	0.0343433	0.896402	8	7	12	5	2	0
ENSG00000224295	6.3927	-1.89469	0.895619	-2.11551	0.0343864	0.896402	13	6	13	1	6	1
ENSG00000147162	14.7567	-1.49161	0.705878	-2.11312	0.0345903	0.896832	37	23	9	9	5	9
ENSG00000228219	5.3955	-3.25844	1.54226	-2.11277	0.0346204	0.896832	8	3	20	0	3	0
ENSG00000172460	0.968143	-3.3694	1.59646	-2.11054	0.034812	NA	1	2	3	0	0	0
ENSG00000103316	0.968143	-3.3694	1.59646	-2.11054	0.034812	NA	1	2	3	0	0	0
ENSG00000243444	11.394	-1.26734	0.601142	-2.10822	0.035012	0.901906	17	10	24	10	6	4
ENSG00000276386	29.0623	-1.44759	0.688012	-2.10403	0.0353761	0.907439	19	39	74	12	20	14
ENSG00000059804	1.72506	-3.11209	1.48417	-2.09685	0.036007	0.913893	5	1	4	0	0	1
ENSG00000261437	13.5488	-1.52137	0.727523	-2.09116	0.0365139	0.922355	25	11	28	11	8	2
ENSG00000285402	15.2826	-1.82375	0.876347	-2.08108	0.0374262	0.936356	7	19	48	8	6	6
ENSG00000109832	9.55214	-1.59707	0.767426	-2.08107	0.0374275	0.936356	8	22	14	5	2	7
ENSG00000137074	18.1911	-1.18632	0.572003	-2.07397	0.0380821	0.943671	21	38	19	15	7	11
ENSG00000241258	39.6609	-1.19751	0.5784	-2.07038	0.0384166	0.943853	55	30	90	35	17	20
ENSG00000221947	14.4599	-1.51553	0.732209	-2.06981	0.0384703	0.943853	27	13	28	4	4	14
ENSG00000271886	17.6314	-1.39191	0.674207	-2.06451	0.0389695	0.948899	38	9	35	12	8	9
ENSG00000134825	10.3662	-1.49292	0.723826	-2.06255	0.0391558	0.94905	11	10	27	3	7	6
ENSG00000164610	54.4593	-1.19795	0.583709	-2.05231	0.0401393	0.967945	59	44	136	35	25	38
ENSG00000286162	10.7382	-1.84038	0.898531	-2.04821	0.040539	0.97155	21	15	17	6	8	0
ENSG00000170881	14.279	-1.0043	0.491486	-2.04339	0.0410134	0.978184	24	17	19	5	13	10
ENSG00000104848	4.95575	-4.72247	2.32685	-2.02955	0.0424019	0.998763	0	15	14	1	0	0
ENSG00000281852	11.52	-1.59464	0.785858	-2.02917	0.0424411	0.998763	37	9	10	5	6	6
ENSG00000128513	19.264	-1.44531	0.712704	-2.02793	0.0425674	0.999914	47	21	22	15	13	3
ENSG00000256238	2.71589	-2.1348	1.0539	-2.02561	0.0428044	0.999914	5	3	6	1	2	0
ENSG00000177234	3.01561	-2.315	1.1446	-2.02254	0.0431211	0.999914	6	2	8	1	0	2
ENSG00000254911	9.24467	-1.28825	0.637227	-2.02166	0.0432118	0.999914	9	12	20	8	4	4
ENSG00000198040	4.9734	-2.68501	1.32822	-2.02151	0.0432268	0.999914	3	4	20	2	2	0
ENSG00000166823	2.02223	-4.43314	2.1959	-2.01883	0.043505	0.999914	1	10	1	0	0	0
ENSG00000120555	6.65098	-2.00029	0.992041	-2.01634	0.0437643	0.999914	7	13	13	6	0	2
ENSG00000197746	7.80404	-3.02033	1.50131	-2.01179	0.0442417	0.999914	7	2	35	0	3	2
ENSG00000137831	1.74925	-4.232	2.10709	-2.00846	0.0445948	0.999914	1	1	9	0	0	0
ENSG00000286028	8.12152	-1.96136	0.976886	-2.00777	0.0446677	0.999914	9	17	14	7	3	0
ENSG00000134153	2.97763	-2.94769	1.46973	-2.0056	0.0448992	0.999914	2	9	5	0	2	0
ENSG00000165171	36.4923	-1.05486	0.526159	-2.00482	0.0449818	0.999914	55	59	40	36	24	11
ENSG00000238266	10.8667	-2.28466	1.14044	-2.00331	0.0451437	0.999914	8	29	18	4	7	0
ENSG00000125246	1.80577	-3.15952	1.57989	-1.99984	0.0455174	0.999914	3	6	1	0	1	0
ENSG00000175318	1.85078	-4.30445	2.15319	-1.9991	0.0455977	0.999914	1	9	1	0	0	0
ENSG00000200201	3.88217	-2.74924	1.37572	-1.9984	0.045673	0.999914	13	1	8	1	2	0
ENSG00000166788	6.49914	-1.70443	0.853366	-1.99731	0.045792	0.999914	13	14	4	2	5	2
ENSG00000149177	11.7991	-1.22433	0.614214	-1.99333	0.0462255	0.999914	12	24	15	10	4	7
ENSG00000107290	16.3376	-1.35612	0.681702	-1.98931	0.0466667	0.999914	15	37	20	6	14	7
ENSG00000123374	4.00094	-2.32742	1.17058	-1.98827	0.0467824	0.999914	4	4	13	3	1	0
ENSG00000129521	2.57416	-2.7194	1.36953	-1.98564	0.0470729	0.999914	3	3	8	0	2	0
ENSG00000287428	4.17616	-2.36149	1.19471	-1.97662	0.0480848	0.999914	8	6	8	0	4	0
ENSG00000214391	2.00362	-3.35543	1.70264	-1.97072	0.0487557	0.999914	9	2	1	1	0	0
ENSG00000169609	1.43173	-3.94308	2.00258	-1.969	0.0489527	0.999914	1	1	7	0	0	0
ENSG00000176919	10.3948	-1.16678	0.593074	-1.96734	0.0491435	0.999914	14	15	16	8	2	9
ENSG00000130193	6.99351	-2.87585	1.46378	-1.96467	0.0494524	0.999914	23	15	1	2	3	0
ENSG00000155158	7.55378	-1.80439	0.918566	-1.96435	0.0494895	0.999914	21	3	14	3	5	2

## Sheet: Total_diff_mRNA
The differentially expressed factors with PA infection
Geneid	baseMean	log2FoldChange	lfcSE	stat	pvalue	padj	SYMBOL	ENTREZID	190276_01	190276_06	190276_11	190276_02	190276_07	190276_12
ENSG00000165091	43.2331	1.81112	0.282521	6.41058	1.44964e-10	2.64385e-06	TMC1	117531	19	22	19	65	67	67
ENSG00000166471	23.1418	1.88846	0.433754	4.35376	1.33819e-05	0.0348657	TMEM41B	440026	13	9	9	38	26	44
ENSG00000175906	3.21527	5.18937	1.33944	3.87429	0.000106937	0.0991635	ARL4D	379	0	0	0	6	5	8
ENSG00000157557	4.2579	5.59403	1.48463	3.76796	0.000164586	0.125071	ETS2	2114	0	0	0	6	5	14
ENSG00000204381	19.9351	1.4784	0.397443	3.71977	0.000199403	0.139874	LAYN	143903	9	10	14	31	32	24
ENSG00000073921	13.9744	1.76851	0.48036	3.68164	0.000231736	0.144975	PICALM	8301	9	5	6	19	26	19
ENSG00000102763	10.0376	2.41463	0.658726	3.66561	0.000246754	0.144975	VWA8	23078	3	1	6	15	15	20
ENSG00000120029	10.3886	2.66773	0.729322	3.65782	0.00025437	0.144975	ARMH3	79591	6	1	2	13	18	22
ENSG00000183844	2.7017	4.93966	1.36344	3.62294	0.000291274	0.160978	FAM3B	54097	0	0	0	5	7	4
ENSG00000186280	21.6993	1.69257	0.468732	3.61096	0.000305066	0.163641	KDM4D	55693	9	12	11	34	22	42
ENSG00000185477	435.666	1.84291	0.516068	3.57105	0.000355548	0.174199	GPRIN3	285513	147	167	280	825	844	362
ENSG00000180611	328.698	1.11524	0.315241	3.53774	0.00040356	0.188721	MB21D2	151963	173	196	280	445	376	510
ENSG00000101198	6.46322	4.24539	1.20991	3.50884	0.000450066	0.199326	NKAIN4	128414	0	2	0	9	10	17
ENSG00000244198	64.6558	1.10588	0.318804	3.46884	0.000522704	0.211846	NA	NA	44	37	48	108	94	61
ENSG00000267796	3.05863	5.11693	1.51522	3.37702	0.000732767	0.231816	LIN37	55957	0	0	0	5	3	10
ENSG00000129534	5.02574	3.25644	0.965393	3.37317	0.000743071	0.231816	MIS18BP1	55320	2	1	0	9	10	8
ENSG00000100425	3.48041	5.30986	1.58041	3.35979	0.000780011	0.231816	BRD1	23774	0	0	0	13	3	5
ENSG00000286872	6.89335	2.61407	0.781752	3.34387	0.00082619	0.231816	NA	NA	1	4	1	12	14	9
ENSG00000262652	4.35067	5.62888	1.69226	3.32626	0.000880194	0.234344	NA	NA	0	0	0	11	13	2
ENSG00000231133	3.93759	5.48116	1.65983	3.30224	0.000959164	0.234344	HAR1B	768097	0	0	0	4	4	15
ENSG00000266385	5.67295	6.00887	1.82242	3.2972	0.00097654	0.234344	NA	NA	0	0	0	4	5	24
ENSG00000105248	3.35876	5.25536	1.59854	3.2876	0.00101046	0.239335	YJU2	55702	0	0	0	9	2	9
ENSG00000103202	7.1048	5.34222	1.62823	3.28099	0.00103442	0.240178	NME4	4833	1	0	0	13	3	25
ENSG00000107186	27.7272	1.04611	0.322716	3.24158	0.00118868	0.26438	MPDZ	8777	21	15	21	42	31	38
ENSG00000150779	13.8269	1.56275	0.483073	3.23502	0.00121633	0.267271	TIMM8B	26521	9	6	7	17	18	26
ENSG00000140835	3.25564	5.20578	1.61424	3.22491	0.00126014	0.2736	CHST4	10164	0	0	0	2	9	8
ENSG00000197958	22.4296	1.2295	0.384076	3.20119	0.00136862	0.277176	RPL12	6136	16	16	10	29	36	28
ENSG00000214078	3.08657	5.12837	1.60453	3.19617	0.00139263	0.277176	CPNE1	8904	0	0	0	2	7	9
ENSG00000135678	11.8233	2.6706	0.839399	3.18156	0.00146483	0.277176	CPM	1368	4	5	1	15	12	33
ENSG00000261451	45.2363	1.34008	0.421391	3.18013	0.00147208	0.277176	NA	NA	31	18	32	65	44	83
ENSG00000197183	2.33397	4.73431	1.4928	3.17143	0.00151688	0.277176	NOL4L	140688	0	0	0	7	5	2
ENSG00000256603	18.7958	1.80688791021796	0.570067	3.1696	0.00152646	0.277176	NA	NA	9	12	5	20	39	27
ENSG00000110852	13.3645	1.8613	0.587838	3.16635	0.00154364	0.277176	CLEC2B	9976	5	7	6	19	30	13
ENSG00000141452	3.42871	5.28097	1.67136	3.15969	0.00157938	0.277176	RMC1	29919	0	0	0	3	4	13
ENSG00000134909	17.3408	2.05448	0.650707	3.15731	0.00159234	0.277176	ARHGAP32	9743	8	9	4	15	39	28
ENSG00000288067	36.3513	1.04797	0.33377	3.1398	0.00169063	0.27767	NA	NA	23	28	23	51	38	56
ENSG00000160408	20.4029	1.19143	0.380089	3.13462	0.00172077	0.27767	ST6GALNAC6	30815	16	14	9	27	30	27
ENSG00000232091	80.6895	2.64769	0.84534	3.1321	0.00173563	0.27767	NA	NA	6	17	46	112	191	108
ENSG00000274370	6.21211	6.14008	1.96509	3.12458	0.00178059	0.280238	NA	NA	0	0	0	2	8	26
ENSG00000252147	38.6946	1.14781	0.369285	3.1082	0.0018823	0.289884	RNY3P16	106480686	34	23	19	69	43	47
ENSG00000271147	65.4742	1.98756	0.641282	3.09935	0.00193948	0.292349	NA	NA	35	28	20	180	91	44
ENSG00000271819	3.1928	4.14891	1.34168	3.09233	0.00198589	0.296875	RNU6-94P	106481206	1	0	0	6	4	8
ENSG00000032219	6.04724	3.55328	1.16477	3.05062	0.00228367	0.316301	ARID4A	5926	2	1	0	9	19	5
ENSG00000269834	2.89096	5.03612	1.65305	3.04657	0.0023147	0.316301	ZNF528-AS1	102724105	0	0	0	3	11	3
ENSG00000133398	260.855	1.09933	0.360886	3.0462	0.00231755	0.316301	MED10	84246	130	175	212	272	383	393
ENSG00000165502	17.6401	2.06378	0.68161	3.0278	0.00246342	0.325564	RPL36AL	6166	2	9	10	27	21	36
ENSG00000187735	29.83	1.13777	0.378052	3.00955	0.00261631	0.331956	TCEA1	6917	28	16	15	45	45	32
ENSG00000108384	2.39853	4.76353	1.58952	2.99684	0.00272792	0.340766	RAD51C	5889	0	0	0	2	4	8
ENSG00000126790	4.70238	3.15108	1.05431	2.98877	0.00280101	0.344731	L3HYPDH	112849	2	1	0	8	5	12
ENSG00000139726	9.60735	2.94476	0.985827	2.9871	0.00281637	0.344731	DENR	8562	3	1	3	13	6	31
ENSG00000010539	8.09331	2.8786	0.968893	2.97102	0.0029681	0.355227	ZNF200	7752	1	3	2	14	5	23
ENSG00000218175	381.04	1.71234	0.58306	2.93682	0.00331601	0.366356	NA	NA	296	154	117	505	344	872
ENSG00000235655	615.914	1.79555	0.614374	2.92256	0.00347162	0.373588	NA	NA	297	161	415	916	1452	469
ENSG00000198833	85.8539	1.04483	0.357622	2.92161	0.00348229	0.373588	UBE2J1	51465	73	63	40	111	94	137
ENSG00000069188	4.4636	5.6631	1.96701	2.87903	0.00398894	0.407228	SDK2	54549	0	0	0	4	2	20
ENSG00000165209	26.8572	1.63087	0.568263	2.86992	0.00410578	0.411435	STRBP	55342	16	16	9	22	44	53
ENSG00000116922	2125.92	1.32025	0.462198	2.85645	0.00428408	0.413536	AIRIM	54955	1475	1529	794	2442	2409	4092
ENSG00000225165	420.426	1.70754	0.597902	2.85588	0.00429177	0.413536	NA	NA	113	198	301	544	951	409
ENSG00000236914	5.41934	3.40214	1.19165	2.85497	0.00430409	0.413536	LINC01852	107984773	2	0	1	19	6	5
ENSG00000178732	265.815	1.34783	0.473257	2.84799	0.00439968	0.415758	GP5	2814	173	150	148	497	462	181
ENSG00000042286	14.5257	2.24293	0.791922	2.83226	0.00462196	0.417303	AIFM2	84883	7	4	5	8	26	36
ENSG00000196757	3.26809	5.21219	1.86233	2.79875	0.00513016	0.441339	ZNF700	90592	0	0	0	1	9	9
ENSG00000239978	520.888	1.18969	0.427756	2.78124	0.0054152	0.449761	NA	NA	199	318	470	742	745	660
ENSG00000129451	3.95472	5.48817	1.98328	2.76722	0.0056537	0.450147	KLK10	5655	0	0	0	3	2	18
ENSG00000160888	4.12849	5.55031	2.00655	2.7661	0.00567317	0.450147	IER2	9592	0	0	0	3	2	19
ENSG00000257761	8.42145	1.77193	0.640637	2.76589	0.00567682	0.450147	LOC124902964	124902964	4	4	4	20	10	9
ENSG00000275993	2.72121	3.8909	1.41391	2.75188	0.00592542	0.463811	LOC102724428	102724428	0	1	0	4	3	8
ENSG00000100625	3.98994	2.40573	0.88201	2.72755	0.00638062	0.471078	SIX4	51804	2	1	1	8	6	6
ENSG00000252995	12.7433	2.44412	0.896482	2.72635	0.00640388	0.471078	RNU6-667P	106479862	1	9	2	27	22	15
ENSG00000136155	8.6542	2.52751	0.92723	2.72587	0.00641325	0.471078	SCEL	8796	3	3	2	4	20	19
ENSG00000162552	3703.75	1.1598	0.425528	2.72556	0.00641916	0.471078	WNT4	54361	2212	1822	3170	4276	7171	3680
ENSG00000109066	2.54484	3.79303	1.39345	2.72204	0.00648812	0.471078	TMEM104	54868	0	0	1	3	4	7
ENSG00000197798	12.7508	2.38856	0.877706	2.72137	0.00650121	0.471078	FAM118B	79607	8	4	1	31	9	24
ENSG00000162148	12.5402	1.38612	0.509484	2.72064	0.00651558	0.471078	SAXO4	220004	11	5	6	21	13	20
ENSG00000280169	6.69974	2.09281	0.771166	2.71382	0.00665116	0.471078	NA	NA	3	2	3	7	17	8
ENSG00000262624	2.68623	3.87807	1.42934	2.71318	0.00666401	0.471078	NA	NA	0	1	0	7	2	6
ENSG00000137692	18.5957	2.37176	0.876299	2.70657	0.00679827	0.476018	DCUN1D5	84259	9	6	4	15	15	61
ENSG00000178449	7.58428	2.1238	0.784881	2.70589	0.00681218	0.476018	COX14	84987	5	2	2	19	6	12
ENSG00000177025	2.33092	4.73037	1.74928	2.70419	0.00684717	0.476636	C19orf18	147685	0	0	0	8	1	5
ENSG00000244378	2.00826	4.51478	1.6789	2.68912	0.00716397	0.48935	RPS2P45	80052	0	0	0	6	1	5
ENSG00000235546	4.62727	5.71553	2.13134	2.68166	0.00732581	0.494845	NA	NA	0	0	0	5	1	21
ENSG00000287584	66.2637	1.32596	0.49694	2.66826	0.0076246	0.505168	NA	NA	58	17	46	111	92	79
ENSG00000226690	97.7779	1.34006	0.510506	2.62497	0.00866564	0.542909	C7orf78	102725191	62	67	44	228	107	86
ENSG00000180011	2.38444	4.75817	1.81283	2.62472	0.008672	0.542909	PTGR3	284273	0	0	0	2	10	2
ENSG00000268621	3.96717	5.49274	2.09985	2.61578	0.00890246	0.547213	IGFL2-AS1	645553	0	0	0	2	2	19
ENSG00000196312	21.4325	1.14714	0.439329	2.61112	0.00902463	0.548638	NA	NA	18	12	12	21	29	37
ENSG00000167670	4.23615	2.93247	1.12468	2.60738	0.00912393	0.551001	CHAF1A	10036	0	3	0	7	6	9
ENSG00000246705	9.38032	1.80797	0.69707	2.59367	0.00949564	0.565952	H2AJ	55766	5	6	2	13	9	21
ENSG00000171634	3.48796	3.30637	1.27616	2.59087	0.00957346	0.568732	BPTF	2186	0	1	1	11	3	5
ENSG00000244491	2.75851	4.96709	1.92312	2.58283	0.0097994	0.578387	NA	NA	0	0	0	1	4	11
ENSG00000168734	4.61251	4.69416	1.83461	2.55866	0.0105075	0.60263	PKIG	11142	0	1	0	6	1	19
ENSG00000091157	6.1841	2.72229	1.06869	2.54731	0.0108556	0.606817	WDR7	23335	0	3	2	16	4	12
ENSG00000142046	2.17007	3.55707	1.39722	2.54582	0.0109022	0.606817	TMEM91	641649	0	0	1	5	5	2
ENSG00000226287	2.37602	3.68229	1.45012	2.5393	0.0111075	0.612023	NA	NA	0	1	0	4	2	7
ENSG00000224546	37.4448	1.42006	0.563159	2.52159	0.0116825	0.626661	EIF4BP3	100128771	18	30	15	32	71	57
ENSG00000276136	8.7743	2.8057	1.11416	2.51821	0.0117953	0.62755	NA	NA	5	2	0	9	9	27
ENSG00000165898	5.55958	2.24363	0.892858	2.51286	0.0119756	0.629427	ISCA2	122961	2	4	0	8	7	12
ENSG00000259230	5.95821	3.55293	1.41481	2.51124	0.0120307	0.630506	LINC02323	105370681	2	0	1	4	4	24
ENSG00000148943	17.0369	1.4158	0.565575	2.50329	0.0123045	0.634871	LIN7C	55327	12	13	4	19	27	27
ENSG00000204172	11.6832	1.73953	0.695367	2.50159	0.0123636	0.634871	AGAP9	642517	7	4	6	15	9	29
ENSG00000228280	11.9987	1.6771	0.671259	2.49844	0.012474	0.634871	NA	NA	7	6	5	32	11	12
ENSG00000266998	2.02915	4.52678	1.81738	2.49082	0.0127447	0.640127	NA	NA	0	0	0	3	8	1
ENSG00000196236	2.5669	4.86428	1.95951	2.48239	0.0130503	0.643509	XPNPEP3	63929	0	0	0	3	1	11
ENSG00000279361	2.39313	4.76304	1.91957	2.4813	0.0130903	0.643509	NA	NA	0	0	0	3	1	10
ENSG00000188051	1.34345	3.93478	1.59026	2.4743	0.0133498	0.644075	TMEM221	100130519	0	0	0	3	4	1
ENSG00000139915	2.83289	3.00307	1.21462	2.47243	0.0134197	0.644075	MDGA2	161357	2	0	0	5	4	6
ENSG00000265713	2.01603	3.4321	1.39738	2.45611	0.0140452	0.662089	LOC100421100	100421100	0	1	0	5	2	4
ENSG00000165006	22.9005	1.05044	0.427946	2.4546	0.014104	0.662089	UBAP1	51271	20	15	12	37	35	20
ENSG00000158636	12.484	1.65188	0.674133	2.45038	0.0142706	0.664092	EMSY	56946	10	7	2	18	13	25
ENSG00000137817	4.46367	4.65162	1.90308	2.44425	0.0145152	0.671899	PARP6	56965	1	0	0	2	2	21
ENSG00000135452	6.34305	2.83495	1.16176	2.44022	0.0146784	0.676023	TSPAN31	6302	4	1	0	12	4	17
ENSG00000103932	6.81957	3.74521	1.53755	2.43584	0.0148574	0.679122	RPAP1	26015	2	1	0	6	2	29
ENSG00000151778	4.80627	2.73588	1.12393	2.4342	0.0149247	0.68049	SERP2	387923	3	1	0	12	3	10
ENSG00000214954	38.5313	1.31755	0.54206	2.43064	0.0150723	0.682498	LRRC69	100130742	25	11	34	41	50	71
ENSG00000148798	8.99647	1.59127	0.654971	2.42953	0.0151184	0.682498	INA	9118	6	7	1	14	14	12
ENSG00000138629	2.69405	2.89335	1.19404	2.42315	0.0153866	0.689486	UBL7	84993	1	1	0	4	4	6
ENSG00000257839	7.78601	3.55218	1.46774	2.42017	0.0155131	0.691753	NA	NA	4	0	0	7	9	26
ENSG00000273711	6.34091	1.56715	0.650831	2.40793	0.0160432	0.696806	NA	NA	2	3	5	9	8	11
ENSG00000139178	7.7545	2.60324	1.08346	2.40271	0.0162742	0.703338	C1RL	51279	5	2	0	20	15	5
ENSG00000137821	4.72798	2.26664	0.944405	2.40007	0.0163917	0.70346	LRRC49	54839	1	4	0	7	7	9
ENSG00000137807	4.16319	2.08114	0.87123	2.38874	0.0169062	0.711519	KIF23	9493	1	1	3	8	4	8
ENSG00000048392	29.4442	1.83131	0.768818	2.38198	0.01722	0.715312	RRM2B	50484	24	14	3	56	50	31
ENSG00000105058	2.70175	2.8765	1.2144	2.36865	0.017853	0.72842	FAM32A	26017	0	2	0	5	5	4
ENSG00000067836	4.2798	4.5891	1.94263	2.36232	0.018161	0.728598	ROGDI	79641	1	0	0	3	1	20
ENSG00000120278	103.532	1.02568	0.4344	2.36114	0.0182189	0.728598	PLEKHG1	57480	67	88	57	94	134	180
ENSG00000102786	8.28454	2.71575	1.15023	2.36106	0.0182227	0.728598	INTS6	26512	3	0	4	6	9	27
ENSG00000262380	8.80036	2.56108	1.08532	2.35975	0.0182872	0.728598	NA	NA	1	1	6	5	24	15
ENSG00000275401	2.92688	5.05369	2.14351	2.35767	0.0183899	0.728598	NA	NA	0	0	0	2	1	14
ENSG00000172379	1.81742	3.29127	1.40864	2.33648	0.019466	0.755363	ARNT2	9915	1	0	0	5	3	2
ENSG00000185834	2.92222	4.00036	1.71623	2.33089	0.019759	0.761056	NA	NA	0	1	0	2	2	12
ENSG00000163374	1754.22	1.0749	0.461439	2.32945	0.019835	0.761056	YY1AP1	55249	655	1181	1667	2648	2305	2113
ENSG00000206140	4.06164	3.50634	1.50567	2.32875	0.0198721	0.761056	TMEM191C	645426	0	2	0	8	2	12
ENSG00000107863	14.0961	1.34598	0.579112	2.32422	0.0201137	0.763995	ARHGAP21	57584	8	7	10	23	10	27
ENSG00000133195	1.88425	4.41705	1.9079	2.31513	0.0206057	0.770453	SLC39A11	201266	0	0	0	2	1	8
ENSG00000279283	54.0411	2.10598	0.911042	2.31161	0.020799	0.771	NA	NA	3	31	28	82	65	112
ENSG00000176386	26.3205	1.10977	0.48061	2.30909	0.0209386	0.773031	CDC26	246184	17	20	15	31	24	51
ENSG00000124217	1.36294	3.94906	1.71489	2.30281	0.0212895	0.776557	MOCS3	27304	0	0	0	2	1	5
ENSG00000259556	7.44941	2.26369	0.983531	2.3016	0.0213578	0.777492	NA	NA	1	2	5	4	18	14
ENSG00000165948	5.1269	3.96427	1.72568	2.29722	0.0216062	0.781853	IFI27L1	122509	2	0	0	2	5	21
ENSG00000259286	4.9632	3.2044	1.39732	2.29326	0.0218332	0.782832	NA	NA	1	2	0	3	4	19
ENSG00000150636	2.23253	3.58088	1.56216	2.29226	0.0218908	0.782832	CCDC102B	79839	0	1	0	1	5	6
ENSG00000256167	13.1626	2.33511	1.02112	2.28681	0.0222068	0.786592	NA	NA	9	2	3	5	24	35
ENSG00000139899	7.70874	2.85793	1.25098	2.28456	0.0223384	0.788314	CBLN3	643866	3	0	3	8	28	4
ENSG00000236762	7.14825	2.01529	0.885596	2.27564	0.0228678	0.800229	NA	NA	6	3	0	12	8	14
ENSG00000065150	8.04446	4.05002	1.78345	2.27089	0.0231535	0.800229	IPO5	3843	3	0	0	2	10	32
ENSG00000155980	6.71316	2.60927	1.14942	2.27008	0.0232025	0.800229	KIF5A	3798	4	2	0	10	4	20
ENSG00000166004	10.2719	1.15648	0.510994	2.26319	0.023624	0.807399	CEP295	85459	9	7	4	14	12	16
ENSG00000085721	4.68191	2.29775	1.01915	2.25457	0.0241606	0.808967	RRN3	54700	1	0	4	7	5	11
ENSG00000185122	25.9059	1.87512	0.833738	2.24905	0.0245094	0.81273	HSF1	3297	22	2	12	60	31	31
ENSG00000166946	2.684	2.91786	1.29911	2.24603	0.0247018	0.814667	CCNDBP1	23582	2	0	0	3	4	7
ENSG00000139197	18.0768	1.82023	0.813	2.2389	0.0251621	0.819567	PEX5	5830	5	6	14	53	13	19
ENSG00000250519	9.43044	1.2033	0.537687	2.23792	0.025226	0.819567	NA	NA	9	6	3	13	13	13
ENSG00000073150	1.00295	3.51691	1.57417	2.23413	0.0254744	NA	PANX2	56666	0	0	0	3	1	2
ENSG00000118046	3.41398	3.23215	1.44682	2.23396	0.0254854	0.819567	STK11	6794	0	2	0	4	3	11
ENSG00000152804	9.38221	2.12331	0.952258	2.22977	0.025763	0.819567	HHEX	3087	6	5	0	11	22	12
ENSG00000173848	8.23733	1.60991	0.72204	2.22967	0.0257697	0.819567	NET1	10276	8	2	3	15	7	15
ENSG00000165912	11.843	1.57431	0.709811	2.21793	0.0265596	0.824803	PACSIN3	29763	12	5	2	24	13	16
ENSG00000196115	37.0607	1.06694	0.481186	2.21732	0.0266015	0.824803	ADAM5	255926	28	27	20	45	31	72
ENSG00000235385	62.8918	1.01015	0.455815	2.21613	0.0266824	0.824803	LINC02154	109729169	41	37	53	91	47	111
ENSG00000215417	9.75944	1.73762	0.784647	2.21452	0.026793	0.826821	MIR17HG	407975	3	5	6	10	8	26
ENSG00000089876	23.5742	1.51109	0.683127	2.21202	0.0269653	0.830731	DHX32	55760	6	13	19	48	17	39
ENSG00000230734	15.9053	1.17063	0.530418	2.20699	0.0273146	0.831679	RPL10P3	619445	16	8	7	17	19	29
ENSG00000165379	4.33468	2.53441	1.15406	2.19608	0.0280862	0.842433	LRFN5	145581	2	2	0	10	2	10
ENSG00000150977	4.00194	2.93401	1.3418	2.18663	0.0287697	0.849584	RILPL2	196383	3	0	0	7	3	11
ENSG00000248636	13.946	1.45728	0.667677	2.1826	0.0290649	0.851594	LOC105370027	105370027	4	10	9	15	14	31
ENSG00000095321	16.9067	1.44775	0.663614	2.18161	0.0291382	0.851594	CRAT	1384	15	4	10	20	16	37
ENSG00000165816	13.897	2.49802	1.14669	2.17847	0.0293709	0.851594	VWA2	340706	6	7	0	9	32	28
ENSG00000265093	7.16912	1.80211	0.82747	2.17785	0.0294168	0.851594	RN7SL246P	106480989	5	5	0	11	13	9
ENSG00000197588	4.80158	3.13192	1.44697	2.16447	0.0304281	0.865801	NA	NA	0	2	1	3	3	19
ENSG00000254634	1.96631	3.41531	1.57791	2.16445	0.0304298	0.865801	SMG1P6	100422558	1	0	0	7	3	1
ENSG00000175548	11.4271	1.9282	0.893852	2.15718	0.0309916	0.866424	ALG10B	144245	5	3	7	11	7	35
ENSG00000132207	1.68332	3.15516	1.46538	2.15313	0.0313085	0.870675	SLX1A	548593	1	0	0	2	2	5
ENSG00000213866	40.7085	1.05253	0.48984	2.14873	0.0316559	0.874759	NA	NA	20	35	27	50	37	75
ENSG00000258512	2.66381	2.91458	1.35847	2.14549	0.031914	0.878614	LINC00239	145200	2	0	0	5	2	7
ENSG00000133687	10.2204	1.22322	0.570364	2.14463	0.0319826	0.878614	TMTC1	83857	5	9	5	10	15	17
ENSG00000140511	6.4981	2.49051	1.16216	2.14301	0.0321126	0.879385	HAPLN3	145864	1	4	1	3	8	21
ENSG00000130177	17.6774	1.60136	0.749617	2.13623	0.0326605	0.88549	CDC16	8881	3	11	13	15	37	26
ENSG00000162004	7.86918	3.52347	1.65111	2.134	0.0328427	0.88549	CCDC78	124093	1	0	3	4	2	36
ENSG00000185904	7.66793	2.38391	1.11732	2.13359	0.0328764	0.88549	LINC00839	84856	7	1	0	9	16	13
ENSG00000258670	4.047	2.41297	1.13106	2.13338	0.0328937	0.88549	NA	NA	2	2	0	5	3	12
ENSG00000267222	2.41801	4.77768	2.243	2.13004	0.0331682	0.886981	NA	NA	0	0	0	1	1	12
ENSG00000275437	2.7482	3.91312	1.84329	2.1229	0.0337626	0.892288	NA	NA	0	0	1	1	2	12
ENSG00000173928	5.13812	2.76448	1.30227	2.12282	0.0337693	0.892288	SWSAP1	126074	0	3	1	2	12	12
ENSG00000196792	5.26646	3.38542	1.60181	2.1135	0.0345583	0.896832	STRN3	29966	3	0	0	2	9	17
ENSG00000204370	18.8488	1.12236	0.531366	2.11222	0.0346675	0.896832	SDHD	6392	9	12	16	17	36	23
ENSG00000287806	54.8022	1.07697	0.512643	2.10083	0.0356561	0.909504	NA	NA	34	40	36	93	35	93
ENSG00000104660	43.4452	1.04552	0.498473	2.09745	0.0359534	0.913893	LEPROTL1	23484	29	40	19	39	65	68
ENSG00000104522	24.1392	1.03573	0.495126	2.09185	0.0364518	0.922063	GFUS	7264	22	15	13	47	19	31
ENSG00000280273	86.6377	1.67382	0.803466	2.08325	0.0372284	0.934035	NA	NA	31	53	44	216	150	31
ENSG00000255807	6.92964	2.36343	1.13451	2.08321	0.0372324	0.934035	NA	NA	3	4	0	8	5	21
ENSG00000131019	272.381	1.54696	0.74505	2.07631	0.0378652	0.941639	ULBP3	79465	67	222	135	373	639	191
ENSG00000111727	6.0476	3.15523	1.52438	2.06984	0.0384676	0.943853	HCFC2	29915	4	0	0	8	4	20
ENSG00000092010	4.72191	3.21046	1.55119	2.06967	0.0384829	0.943853	PSME1	5720	3	0	0	5	3	17
ENSG00000121898	7.72421	2.39927	1.16038	2.06766	0.0386717	0.945436	CPXM2	119587	6	0	2	5	12	21
ENSG00000139168	7.87972	1.64238	0.79478	2.06645	0.0387856	0.945685	ZCRB1	85437	5	4	3	5	20	10
ENSG00000156411	3.87012	3.52973	1.71676	2.05604	0.0397782	0.961183	ATP5MJ	9556	2	0	0	6	1	14
ENSG00000128791	2.23957	3.5873	1.74826	2.05193	0.0401763	0.967945	TWSG1	57045	0	1	0	1	2	9
ENSG00000244509	4.61467	3.04405	1.48547	2.04922	0.040441	0.970478	APOBEC3C	27350	0	3	0	3	14	7
ENSG00000166123	2.36365	2.67502	1.30922	2.04322	0.0410303	0.978184	GPT2	84706	1	1	0	3	2	7
ENSG00000167792	15.5504	1.22001	0.59837	2.0389	0.0414602	0.984572	NDUFV1	4723	10	14	5	15	29	20
ENSG00000180694	34.4844	1.20595	0.5926	2.03502	0.0418491	0.98994	TMEM64	169200	25	29	11	53	63	27
ENSG00000279742	9.4504	1.09152	0.538375	2.02744	0.0426173	0.999914	NA	NA	9	6	4	10	14	14
ENSG00000223572	5.21576	2.45178	1.2117	2.02341	0.0430305	0.999914	CKMT1B	1159	2	3	0	6	17	3
ENSG00000122390	2.50292	2.08271	1.03467	2.01292	0.0441232	0.999914	NAA60	79903	1	1	1	4	5	3
ENSG00000213152	4.16175	1.75928	0.875413	2.00965	0.0444682	0.999914	RPL7AP60	100271538	4	2	0	5	7	7
ENSG00000129467	5.86546	1.40198	0.698336	2.0076	0.0446854	0.999914	ADCY4	196883	3	5	2	6	11	8
ENSG00000274750	82.8143	1.16863	0.582313	2.00688	0.0447628	0.999914	H3C6	8353	87	49	26	164	101	78
ENSG00000134470	8.48817	1.52937	0.762271	2.00634	0.0448203	0.999914	IL15RA	3601	8	2	4	21	10	7
ENSG00000179886	23.3164	1.35425	0.677887	1.99775	0.0457432	0.999914	TIGD5	84948	22	7	13	58	23	20
ENSG00000212695	20.7097	1.03941	0.520694	1.99621	0.0459111	0.999914	RPL18AP11	100127999	21	10	12	18	27	37
ENSG00000242941	3.04633	3.14106	1.57493	1.99442	0.0461067	0.999914	RPL12P7	326275	2	0	0	2	3	11
ENSG00000124214	0.990513	3.50325	1.75714	1.99372	0.0461823	NA	STAU1	6780	0	0	0	4	1	1
ENSG00000165526	13.0344	1.24005	0.622544	1.9919	0.0463818	0.999914	RPUSD4	84881	8	13	3	16	20	18
ENSG00000109118	1.89203	3.32028	1.66696	1.99182	0.0463912	0.999914	PHF12	57649	0	1	0	1	2	7
ENSG00000151322	5.08073	2.85123	1.43198	1.9911	0.0464693	0.999914	NPAS3	64067	3	0	1	1	13	12
ENSG00000164761	28.6378	1.15175	0.581272	1.98143	0.047543	0.999914	TNFRSF11B	4982	24	18	14	43	18	56
ENSG00000135248	68.7607	1.53376	0.776672	1.97478	0.0482934	0.999914	GARIN1B	84691	47	26	39	214	41	55
ENSG00000197586	1.64336	3.12574	1.58592	1.97093	0.0487318	0.999914	ENTPD6	955	0	0	1	6	2	1
ENSG00000124225	8.21042	2.61595	1.32773	1.97024	0.0488112	0.999914	PMEPA1	56937	0	4	3	5	6	30
ENSG00000131263	36.078	1.08366	0.550469	1.9686	0.0489985	0.999914	RLIM	51132	37	26	10	46	44	55
ENSG00000138207	10.8535	1.60268	0.814393	1.96794	0.049075	0.999914	RBP4	5950	6	3	8	12	7	29
ENSG00000206992	12.4522	1.68823	0.860312	1.96235	0.0497216	0.999914	RNU6-574P	106479820	4	12	2	18	11	27
ENSG00000252498	50.971	-1.05456	0.246596	-4.27646	1.89885e-05	0.0432834	RNU6-1016P	106480630	75	65	76	29	34	35
ENSG00000170835	12.1022	-2.79971	0.689703	-4.0593	4.92201e-05	0.0724709	CEL	1056	15	20	31	3	4	2
ENSG00000287016	3.35419	-5.16841	1.30488	-3.96084	7.46869e-05	0.0901798	LOC124902546	124902546	7	7	7	0	0	0
ENSG00000232934	4.80553	-5.68797	1.43656	-3.95943	7.51301e-05	0.0901798	NA	NA	6	8	16	0	0	0
ENSG00000105877	40.3224	-1.05152	0.269921	-3.89566	9.7931e-05	0.0991635	DNAH11	8701	61	53	57	32	24	22
ENSG00000228702	3.32881	-5.16244	1.3323	-3.87483	0.000106699	0.0991635	NA	NA	7	5	9	0	0	0
ENSG00000279265	15.7696	-3.84535	1.00535	-3.82489	0.000130829	0.113622	NA	NA	47	21	26	0	1	5
ENSG00000180592	3.00149	-5.01554	1.32467	-3.78626	0.000152933	0.125071	SKIDA1	387640	8	5	6	0	0	0
ENSG00000175535	3.49737	-5.23186	1.38657	-3.77324	0.000161138	0.125071	PNLIP	5406	6	5	11	0	0	0
ENSG00000165105	11.4852	-2.92434	0.782626	-3.73658	0.000186539	0.136084	RASEF	158158	18	14	32	5	2	1
ENSG00000175899	2.88482	-4.94891	1.3344	-3.70871	0.00020832	0.140716	A2M	2	5	6	7	0	0	0
ENSG00000184786	34.0461	-1.27082	0.345035	-3.68316	0.000230358	0.144975	DYNLT2	6991	64	42	46	16	19	24
ENSG00000287467	28.8538	-1.99775	0.55551	-3.59624	0.000322844	0.168229	NA	NA	30	52	61	8	10	16
ENSG00000204086	17.0491	-2.42625	0.677931	-3.57891	0.000345031	0.174199	RPA4	29935	36	36	18	9	5	2
ENSG00000094916	3.76457	-5.32963	1.49471	-3.56565	0.000362953	0.174199	CBX5	23468	4	12	7	0	0	0
ENSG00000166341	5.54855	-3.96153	1.13061	-3.50387	0.000458542	0.199326	DCHS1	8642	13	9	11	2	0	0
ENSG00000261115	35.9791	-1.38409	0.3971	-3.48549	0.000491243	0.204438	TMEM178B	100507421	44	58	60	19	26	14
ENSG00000090376	2.9327	-4.96736	1.43918	-3.45151	0.000557452	0.221018	IRAK3	11213	4	9	5	0	0	0
ENSG00000147408	26.0876	-1.42272	0.415171	-3.42684	0.000610652	0.231816	CSGALNACT1	55790	30	46	42	16	15	11
ENSG00000221914	20.2879	-2.3968	0.70085	-3.41985	0.000626555	0.231816	PPP2R2A	5520	29	39	38	2	12	5
ENSG00000272462	62.8842	-1.02929	0.30107	-3.41877	0.000629045	0.231816	LINC02980	123706533	87	89	88	31	51	40
ENSG00000111206	2.2244	-4.57964	1.34801	-3.39734	0.000680433	0.231816	FOXM1	2305	5	4	5	0	0	0
ENSG00000199740	7.61547	-5.35917	1.58999	-3.37057	0.000750122	0.231816	NA	NA	4	15	27	1	0	0
ENSG00000253457	13.2567	-1.86076	0.552526	-3.36772	0.000757914	0.231816	SMIM18	100507341	29	15	22	6	3	8
ENSG00000237523	2.2146	-4.57622	1.35906	-3.36721	0.000759341	0.231816	LINC00857	439990	6	4	4	0	0	0
ENSG00000174871	5.80306	-4.02565	1.19732	-3.36221	0.000773227	0.231816	CNIH2	254263	11	15	8	2	0	0
ENSG00000175334	12.1994	-2.32503	0.692382	-3.35801	0.000785056	0.231816	BANF1	8815	11	22	30	4	4	4
ENSG00000165661	10.0632	-1.98615	0.591886	-3.35563	0.000791842	0.231816	QSOX2	169714	15	20	15	5	2	5
ENSG00000188707	23.0637	-1.43001	0.43075	-3.31982	0.000900765	0.234344	NA	NA	43	32	31	11	18	8
ENSG00000081803	26.3357	-1.17225	0.353133	-3.31956	0.000901578	0.234344	CADPS2	93664	47	34	34	15	20	13
ENSG00000137203	73.487	-1.00832	0.304076	-3.31603	0.000913067	0.234344	TFAP2A	7020	90	99	118	56	54	35
ENSG00000110801	3.11395	-5.05502	1.52993	-3.30408	0.000952893	0.234344	PSMD9	5715	3	10	6	0	0	0
ENSG00000166266	7.367	-4.37378	1.32525	-3.30033	0.000965708	0.234344	CUL5	8065	9	10	25	0	2	0
ENSG00000107796	2.22729	-4.58022	1.38875	-3.29808	0.000973494	0.234344	ACTA2	59	6	5	3	0	0	0
ENSG00000106976	4.89422	-4.7079	1.43751	-3.27503	0.00105652	0.240178	DNM1	1759	16	10	4	1	0	0
ENSG00000273474	2.80466	-4.91957	1.53114	-3.21302	0.00131347	0.277176	NA	NA	8	2	8	0	0	0
ENSG00000156395	2.05584	-4.46862	1.39336	-3.20708	0.00134092	0.277176	SORCS3	22986	6	4	3	0	0	0
ENSG00000171310	2.53903	-4.77056	1.49414	-3.19284	0.00140879	0.277176	CHST11	50515	4	3	9	0	0	0
ENSG00000228828	3.35417	-4.13352	1.29608	-3.18925	0.00142645	0.277176	TLK2P2	553121	7	6	7	0	1	0
ENSG00000152457	4.10269	-4.44558	1.39513	-3.1865	0.00144007	0.277176	DCLRE1C	64421	8	4	13	1	0	0
ENSG00000255993	7.58258	-3.8037	1.197	-3.1777	0.00148449	0.277176	PSMC1P9	643668	5	11	28	1	1	1
ENSG00000257376	1.89419	-4.35257	1.37839	-3.15771	0.00159012	0.277176	NA	NA	5	3	4	0	0	0
ENSG00000150347	8.01022	-3.45734	1.09525	-3.15668	0.00159576	0.277176	ARID5B	84159	7	22	16	3	1	0
ENSG00000182771	3.49994	-4.20321	1.336	-3.14612	0.0016545	0.27767	GRID1	2894	6	5	10	1	0	0
ENSG00000136950	10.1662	-1.72669	0.549718	-3.14104	0.0016835	0.27767	ARPC5L	81873	16	15	18	6	2	6
ENSG00000136367	4.00306	-5.42521	1.72896	-3.13784	0.00170198	0.27767	ZFHX2	85446	3	5	17	0	0	0
ENSG00000138160	2.50674	-4.75666	1.51595	-3.13775	0.00170252	0.27767	KIF11	3832	6	2	8	0	0	0
ENSG00000279923	80.1243	-1.04694	0.334225	-3.13243	0.00173364	0.27767	NA	NA	127	112	100	52	68	35
ENSG00000253729	24.1752	-1.32131	0.422916	-3.12428	0.00178241	0.280238	PRKDC	5591	28	32	48	16	12	13
ENSG00000006625	27.6837	-1.32208	0.425548	-3.10677	0.00189145	0.289884	GGCT	79017	59	26	41	16	17	14
ENSG00000110321	3.74885	-4.31429	1.39201	-3.09933	0.00193959	0.292349	EIF4G2	1982	13	5	5	1	0	0
ENSG00000107521	3.19252	-4.05901	1.31436	-3.08821	0.00201369	0.298583	HPS1	3257	6	5	8	0	1	0
ENSG00000156103	11.9381	-1.88697	0.614558	-3.07046	0.0021373	0.314356	MMP16	4325	25	21	13	4	3	8
ENSG00000118513	39.4953	-1.17125	0.384557	-3.0457	0.00232141	0.316301	MYB	4602	69	43	61	22	33	17
ENSG00000156574	3.01386	-3.97868	1.30714	-3.04381	0.00233602	0.316301	NODAL	4838	7	5	6	1	0	0
ENSG00000171823	4.95103	-4.71932	1.55124	-3.04229	0.00234786	0.316301	FBXL14	144699	5	5	20	0	0	1
ENSG00000151835	1.76772	-4.23979	1.39425	-3.04091	0.00235865	0.316301	SACS	26278	3	4	4	0	0	0
ENSG00000232381	13.7148	-2.5428	0.8414	-3.02211	0.00251021	0.329361	OR52U1P	81243	13	20	40	6	5	1
ENSG00000150045	1.73543	-4.22642	1.4013	-3.01607	0.00256071	0.331956	KLRF1	51348	5	3	3	0	0	0
ENSG00000077327	5.16189	-2.74113	0.909759	-3.01302	0.00258659	0.331956	SPAG6	9576	8	11	9	3	1	0
ENSG00000275854	4.83056	-3.73736	1.24671	-2.99778	0.00271958	0.340766	NA	NA	5	8	15	1	1	0
ENSG00000175544	4.75358	-3.70885	1.23876	-2.994	0.00275346	0.341616	CABP4	57010	10	5	13	0	2	0
ENSG00000228283	51.7417	-1.16203	0.38951	-2.98331	0.00285149	0.346703	NA	NA	67	95	60	39	32	24
ENSG00000272734	9.03963	-3.27367	1.10026	-2.97537	0.00292636	0.35345	NA	NA	6	12	33	1	3	1
ENSG00000213465	4.60237	-3.01429	1.01596	-2.96693	0.00300787	0.355227	ARL2	402	11	5	10	0	1	2
ENSG00000234616	18.9552	-1.38125	0.46778	-2.95278	0.00314931	0.364779	JRK	8629	23	34	28	8	14	9
ENSG00000129317	5.50365	-3.30216	1.12331	-2.93967	0.0032856	0.366356	PUS7L	83448	5	10	16	1	2	0
ENSG00000122679	36.4887	-1.03335	0.351699	-2.93818	0.00330148	0.366356	RAMP3	10268	57	49	48	23	32	16
ENSG00000152556	3.18963	-4.05802	1.38259	-2.93509	0.00333453	0.366356	PFKM	5213	5	4	10	0	1	0
ENSG00000207633	10.2531	-3.4718	1.18718	-2.9244	0.00345117	0.373588	MIR505	574508	33	3	25	1	1	3
ENSG00000175893	9.67758	-2.86863	0.981795	-2.92182	0.00347991	0.373588	ZDHHC21	340481	21	25	7	5	1	1
ENSG00000255871	3.94538	-5.40609	1.85269	-2.91796	0.00352327	0.375774	NA	NA	5	2	18	0	0	0
ENSG00000151332	2.09505	-4.48709	1.54105	-2.91171	0.00359454	0.378943	MBIP	51562	2	4	7	0	0	0
ENSG00000196459	25.9326	-1.09931	0.378044	-2.9079	0.00363869	0.381394	TRAPPC2	6399	41	37	33	20	10	19
ENSG00000184497	3.34264	-5.16598	1.77967	-2.90277	0.00369879	0.385477	TMEM255B	348013	3	3	15	0	0	0
ENSG00000166881	1.77061	-4.24243	1.4675	-2.89093	0.00384107	0.395782	NEMP1	23306	4	5	2	0	0	0
ENSG00000147606	27.5305	-1.48351	0.515707	-2.87666	0.00401914	0.407228	SLC26A7	115111	25	55	45	17	12	14
ENSG00000078902	13.342	-1.56017	0.543162	-2.87239	0.00407382	0.410488	TOLLIP	54472	14	21	27	7	8	5
ENSG00000182199	1.57378	-4.08721	1.42754	-2.86312	0.00419488	0.412555	SHMT2	6472	4	2	4	0	0	0
ENSG00000111696	1.57378	-4.08721	1.42754	-2.86312	0.00419488	0.412555	NT5DC3	51559	4	2	4	0	0	0
ENSG00000255920	5.8745	-2.9483	1.03293	-2.85431	0.00431306	0.413536	CCND2-AS1	103752584	5	14	13	2	2	0
ENSG00000139233	4.61818	-4.61924	1.62886	-2.83587	0.00457014	0.417303	LLPH	84298	4	4	20	1	0	0
ENSG00000257642	4.45942	-4.56691	1.6115	-2.83395	0.00459771	0.417303	C12orf75-AS1	105369954	4	4	19	1	0	0
ENSG00000227449	7.46495	-2.17484	0.767708	-2.8329	0.0046128	0.417303	NA	NA	19	7	13	1	3	4
ENSG00000215271	3.45683	-4.16872	1.47626	-2.82384	0.00474522	0.425729	NA	NA	3	11	6	0	1	0
ENSG00000110696	9.37657	-3.07036	1.08773	-2.82271	0.00476196	0.425729	C11orf58	10944	13	8	32	4	2	0
ENSG00000237757	22.842	-2.79047	0.990971	-2.8159	0.00486415	0.432744	NA	NA	34	60	29	3	13	1
ENSG00000175592	4.1139	-2.85084	1.01335	-2.81328	0.00490384	0.434156	FOSL1	8061	11	6	6	2	1	0
ENSG00000129295	15.0218	-1.3513	0.480673	-2.81126	0.00493473	0.43478	DNAAF11	23639	23	16	29	6	9	10
ENSG00000279148	4.59023	-5.62389	2.00329	-2.80732	0.0049955	0.435923	NA	NA	4	2	23	0	0	0
ENSG00000147400	23.72	-1.18953	0.424807	-2.80017	0.00510755	0.441339	CETN2	1069	33	24	47	17	14	12
ENSG00000181830	14.3554	-2.11308	0.755608	-2.79653	0.00516544	0.441909	SLC35C1	55343	12	28	32	6	8	2
ENSG00000122912	2.72147	-3.81174	1.36538	-2.7917	0.00524324	0.444773	SLC25A16	8034	7	6	3	0	0	1
ENSG00000183378	7.06866	-2.08871	0.749661	-2.78621	0.00533281	0.449218	OVCH2	341277	13	11	12	3	5	0
ENSG00000140688	4.09881	-5.4573	1.96025	-2.78399	0.00536953	0.449218	RUSF1	64755	1	11	13	0	0	0
ENSG00000166436	8.109	-1.57963	0.568085	-2.78063	0.00542535	0.449761	TRIM66	9866	13	13	12	3	4	5
ENSG00000010292	8.20515	-3.49121	1.25666	-2.77817	0.00546668	0.450147	NCAPD2	9918	5	10	32	2	2	0
ENSG00000204130	8.17152	-2.83947	1.02251	-2.77695	0.00548712	0.450147	RUFY2	55680	7	21	16	4	2	0
ENSG00000124784	52.0033	-1.15525	0.417098	-2.76974	0.00561013	0.450147	RIOK1	83732	90	45	93	39	34	23
ENSG00000252347	2.21862	-4.57606	1.65396	-2.76673	0.00566214	0.450147	RNU6-1046P	106480026	3	2	9	0	0	0
ENSG00000261736	4.23219	-5.50434	1.99301	-2.76182	0.00574798	0.453816	NA	NA	1	9	16	0	0	0
ENSG00000218418	58.8695	-1.00594	0.368389	-2.73064	0.00632108	0.471078	NA	NA	74	77	95	38	52	26
ENSG00000178882	1.42482	-3.93975	1.4428	-2.73062	0.0063215	0.471078	RFLNA	144347	3	2	4	0	0	0
ENSG00000273061	22.6474	-1.40081	0.51394	-2.72563	0.00641786	0.471078	CDC37L1-DT	101929351	22	37	43	16	13	8
ENSG00000123453	21.9574	-2.73138	1.00256	-2.72441	0.00644163	0.471078	SARDH	1757	15	14	91	5	7	5
ENSG00000095739	4.29197	-2.92691	1.07624	-2.71958	0.00653658	0.471078	BAMBI	25805	8	6	10	3	0	0
ENSG00000100968	2.85366	-4.93851	1.81647	-2.71874	0.00655314	0.471078	NFATC4	4776	3	2	13	0	0	0
ENSG00000183734	5.62755	-3.353	1.2339	-2.71739	0.00657985	0.471078	ASCL2	430	14	15	3	2	1	0
ENSG00000197847	2.95936	-3.95311	1.45685	-2.71347	0.00665828	0.471078	NA	NA	11	3	4	0	1	0
ENSG00000256690	7.0324	-2.5996	0.959205	-2.71016	0.00672511	0.473562	STX5-DT	105369332	11	10	17	5	0	1
ENSG00000185880	1.46	-3.95822	1.46804	-2.69626	0.00701223	0.483702	TRIM69	140691	2	4	3	0	0	0
ENSG00000167325	6.58981	-2.19645	0.814776	-2.69577	0.00702252	0.483702	RRM1	6240	13	11	10	2	5	0
ENSG00000128581	36.4794	-1.098	0.40808	-2.69064	0.0071315	0.488964	IFT22	64792	50	47	59	25	31	13
ENSG00000020181	20.1454	-1.27619	0.476127	-2.68036	0.00735437	0.494941	ADGRA2	25960	29	20	41	13	14	8
ENSG00000138166	3.28785	-5.14407	1.92724	-2.66913	0.00760472	0.505168	DUSP5	1847	6	1	14	0	0	0
ENSG00000279700	2.89171	-3.90498	1.46398	-2.66737	0.00764483	0.505168	NA	NA	3	4	10	0	1	0
ENSG00000270179	2.5281	-4.76402	1.79102	-2.65994	0.00781547	0.510891	NA	NA	9	6	1	0	0	0
ENSG00000257246	3.91059	-3.39089	1.28152	-2.64598	0.00814539	0.524636	NA	NA	4	9	9	0	2	0
ENSG00000250548	3.24441	-4.07834	1.54192	-2.64498	0.00816956	0.524636	LINC01303	101927780	2	6	11	0	1	0
ENSG00000135047	15.8462	-1.52994	0.580658	-2.63484	0.00841775	0.538677	CTSL	1514	18	28	27	5	13	6
ENSG00000034239	26.1871	-1.10507	0.419946	-2.63145	0.00850217	0.542177	CLXN	79645	28	42	41	13	20	16
ENSG00000230091	2.59557	-4.79721	1.82492	-2.62872	0.00857059	0.542909	NA	NA	6	9	1	0	0	0
ENSG00000233013	7.37324	-1.58068	0.602164	-2.625	0.00866482	0.542909	NA	NA	14	8	13	4	4	3
ENSG00000272572	1.85901	-4.32875	1.64933	-2.62454	0.00867648	0.542909	NA	NA	6	1	5	0	0	0
ENSG00000197702	3.93037	-3.41271	1.30119	-2.62276	0.00872203	0.542909	PARVA	55742	13	5	5	0	2	0
ENSG00000247853	1.86881	-4.33448	1.65592	-2.61756	0.00885599	0.547213	NA	NA	5	1	6	0	0	0
ENSG00000260830	1.26606	-3.76986	1.44112	-2.61592	0.00889879	0.547213	NA	NA	3	2	3	0	0	0
ENSG00000232872	5.43054	-3.29229	1.2593	-2.61438	0.00893889	0.547213	CTAGE3P	220112	3	16	11	2	1	0
ENSG00000105988	1.55418	-4.07253	1.55848	-2.61315	0.0089712	0.547213	NA	NA	6	2	2	0	0	0
ENSG00000072422	5.42034	-3.26689	1.25186	-2.60963	0.00906397	0.549198	RHOBTB1	9886	7	4	20	0	2	1
ENSG00000137492	4.6279	-2.18113	0.838528	-2.60114	0.00929148	0.557428	THAP12	5612	10	7	7	3	2	0
ENSG00000176454	1.28855	-3.78173	1.45599	-2.59735	0.00939451	0.561761	LPCAT4	254531	2	3	3	0	0	0
ENSG00000196781	15.8249	-2.30824	0.892613	-2.58593	0.00971153	0.575061	TLE1	7088	18	14	51	10	4	2
ENSG00000280259	1.90977	-4.35792	1.68803	-2.58166	0.00983256	0.578472	NA	NA	6	5	1	0	0	0
ENSG00000155792	15.3476	-1.10432	0.428286	-2.57846	0.00992419	0.58012	DEPTOR	64798	24	19	23	13	6	10
ENSG00000244879	4.28527	-4.49836	1.74798	-2.57346	0.0100688	0.584826	NA	NA	1	12	12	0	0	1
ENSG00000151148	3.96785	-4.38883	1.71778	-2.55494	0.0106207	0.606673	UBE3B	89910	4	2	18	0	1	0
ENSG00000126822	3.81603	-5.35707	2.1008	-2.55001	0.0107718	0.606673	PLEKHG3	26030	2	2	20	0	0	0
ENSG00000006534	11.1708	-1.91134	0.752554	-2.5398	0.0110915	0.612023	ALDH3B1	221	10	16	29	7	5	2
ENSG00000234337	1.97147	-4.39554	1.73393	-2.53501	0.0112445	0.614112	NA	NA	1	6	5	0	0	0
ENSG00000107738	5.34024	-2.08766	0.823894	-2.5339	0.0112802	0.614112	VSIR	64115	7	8	12	1	4	1
ENSG00000135404	1.56109	-4.07606	1.60991	-2.53185	0.0113462	0.614691	CD63	967	4	1	5	0	0	0
ENSG00000156502	2.38891	-3.61429	1.42774	-2.53148	0.0113582	0.614691	SUPV3L1	6832	7	5	2	0	1	0
ENSG00000137073	20.2285	-1.26758	0.503066	-2.51971	0.0117453	0.62755	UBAP2	55833	20	28	41	9	13	13
ENSG00000198169	10.9851	-2.17032	0.862132	-2.51738	0.011823	0.62755	ZNF251	90987	22	13	22	7	5	0
ENSG00000270120	3.21617	-5.10919	2.03036	-2.5164	0.011856	0.62755	NA	NA	1	4	15	0	0	0
ENSG00000023697	2.06561	-3.39147	1.35295	-2.50673	0.0121854	0.634871	DERA	51071	5	3	4	0	1	0
ENSG00000067365	3.69867	-5.3073	2.1175	-2.50639	0.012197	0.634871	METTL22	79091	1	17	4	0	0	0
ENSG00000022976	3.05018	-3.99166	1.59737	-2.49889	0.0124584	0.634871	ZNF839	55778	2	4	12	1	0	0
ENSG00000269986	2.10485	-4.49486	1.7989	-2.49867	0.0124661	0.634871	NA	NA	1	4	8	0	0	0
ENSG00000254560	5.07681	-2.02899	0.812312	-2.49779	0.0124969	0.634871	BBOX1-AS1	103695435	12	6	8	4	1	1
ENSG00000219507	35.3147	-1.02468	0.411268	-2.49151	0.0127202	0.640127	NA	NA	33	54	60	26	22	21
ENSG00000280138	4.09184	-3.4614	1.39025	-2.48978	0.0127823	0.640127	NA	NA	3	10	10	0	2	0
ENSG00000254846	2.1005	-3.40707	1.36886	-2.48898	0.012811	0.640127	NA	NA	3	5	4	1	0	0
ENSG00000196387	2.23388	-3.51382	1.41427	-2.48455	0.0129714	0.643509	ZNF140	7699	3	3	7	1	0	0
ENSG00000267285	3.0816	-3.01046	1.213	-2.48182	0.0130714	0.643509	NA	NA	5	7	5	0	2	0
ENSG00000111249	5.76547	-2.88821	1.16487	-2.47944	0.0131591	0.644075	CUX2	23316	4	15	12	0	1	3
ENSG00000165389	4.38398	-3.57176	1.44445	-2.47275	0.0134079	0.644075	SPTSSA	171546	3	8	14	0	2	0
ENSG00000179889	3.46609	-4.17602	1.69581	-2.46254	0.0137955	0.655215	PDXDC1	23042	1	10	9	0	0	1
ENSG00000164707	23.1238	-1.07432	0.437757	-2.45415	0.0141218	0.662089	SLC13A4	26266	45	30	24	11	18	15
ENSG00000287454	1.4404	-3.94839	1.61139	-2.4503	0.0142737	0.664092	NA	NA	4	4	1	0	0	0
ENSG00000236017	23.0856	-1.09084	0.448833	-2.4304	0.0150823	0.682498	NA	NA	42	33	24	21	10	13
ENSG00000128645	51.8062	-5.8976	2.43511	-2.42191	0.0154393	0.690151	HOXD1	3231	296	40	0	1	0	4
ENSG00000198146	1.12979	-3.5902	1.48631	-2.41552	0.0157129	0.694828	ZNF770	54989	2	3	2	0	0	0
ENSG00000274628	9.51526	-2.20059	0.912382	-2.41192	0.0158689	0.694828	NA	NA	19	17	13	1	8	1
ENSG00000188095	2.7272	-4.87141	2.02002	-2.41157	0.015884	0.694828	MESP2	145873	1	3	13	0	0	0
ENSG00000259820	11.161	-1.629	0.675503	-2.41153	0.0158856	0.694828	NA	NA	23	18	12	2	5	9
ENSG00000212994	6.52123	-2.74628	1.13882	-2.41151	0.0158868	0.694828	NA	NA	25	3	9	1	1	3
ENSG00000151117	11.8522	-1.3387	0.555708	-2.40899	0.0159967	0.696806	TMEM86A	144110	13	18	22	10	6	4
ENSG00000102189	1.91665	-3.26929	1.35776	-2.40785	0.0160466	0.696806	EEA1	8411	4	3	4	0	1	0
ENSG00000258320	2.89976	-2.9344	1.22185	-2.40161	0.0163232	0.70346	LOC100128674	100128674	4	6	6	2	0	0
ENSG00000213542	21.7044	-1.26502	0.527082	-2.40005	0.0163927	0.70346	RPL7AP43	644236	53	22	23	15	13	10
ENSG00000230417	4.22663	-2.38858	0.996108	-2.39791	0.0164889	0.705926	LINC00595	414243	7	10	5	1	3	0
ENSG00000120658	2.8345	-4.92244	2.05511	-2.39522	0.0166106	0.709472	ENOX1	55068	3	13	1	0	0	0
ENSG00000280327	3.13612	-4.02809	1.68447	-2.39131	0.0167885	0.711519	NA	NA	1	10	7	1	0	0
ENSG00000170423	2.91995	-2.92279	1.22367	-2.38855	0.016915	0.711519	KRT78	196374	4	6	6	0	2	0
ENSG00000100612	2.88882	-3.90451	1.6355	-2.38734	0.0169707	0.711519	DHRS7	51635	2	3	12	0	1	0
ENSG00000259810	1.61588	-4.11242	1.72355	-2.38601	0.0170323	0.712467	NA	NA	1	3	6	0	0	0
ENSG00000147509	9.94847	-2.71591	1.14489	-2.37221	0.017682	0.725011	RGS20	8601	28	15	12	7	1	0
ENSG00000139572	1.26895	-3.76999	1.58934	-2.37204	0.01769	0.725011	GPR84	53831	4	3	1	0	0	0
ENSG00000171956	4.30211	-5.52984	2.33791	-2.3653	0.0180157	0.728598	FOXB1	27023	1	2	24	0	0	0
ENSG00000137522	4.15165	-2.38566	1.00895	-2.3645	0.0180544	0.728598	RNF121	55298	10	8	4	3	1	0
ENSG00000256812	4.18374	-4.46594	1.89319	-2.35896	0.0183265	0.728598	CAPNS2	84290	1	4	20	0	0	1
ENSG00000258102	5.39017	-3.25441	1.37982	-2.35859	0.0183447	0.728598	MAP1LC3B2	643246	4	12	14	0	3	0
ENSG00000147065	20.3027	-1.10817	0.469844	-2.35858	0.0183449	0.728598	MSN	4478	38	19	31	9	12	17
ENSG00000280088	2.72572	-2.82738	1.1995	-2.35713	0.0184167	0.728598	NA	NA	4	4	7	1	1	0
ENSG00000271560	8.90797	-2.97047	1.26468	-2.3488	0.018834	0.742213	NA	NA	24	3	24	2	4	0
ENSG00000119514	11.1517	-1.5137	0.644502	-2.34864	0.0188422	0.742213	GALNT12	79695	17	12	23	2	8	7
ENSG00000102595	1.29144	-3.78632	1.61307	-2.34728	0.0189112	0.743322	UGGT2	55757	3	4	1	0	0	0
ENSG00000063854	3.82583	-5.36055	2.28753	-2.34338	0.0191101	0.746165	HAGH	3029	1	2	21	0	0	0
ENSG00000163558	115.023	-1.02142	0.438265	-2.33061	0.019774	0.761056	PRKCI	5584	182	197	102	91	84	51
ENSG00000175294	6.59668	-1.55748	0.668365	-2.33028	0.0197912	0.761056	CATSPER1	117144	11	10	10	6	3	1
ENSG00000259933	1.31105	-3.80167	1.634	-2.3266	0.0199866	0.761056	PKD1-AS1	105371049	1	4	3	0	0	0
ENSG00000260052	1.31105	-3.80167	1.634	-2.3266	0.0199866	0.761056	NA	NA	1	4	3	0	0	0
ENSG00000022267	18.2353	-1.2607	0.541871	-2.32657	0.0199883	0.761056	FHL1	2273	33	13	36	13	10	9
ENSG00000111684	8.80902	-2.25754	0.97203	-2.3225	0.0202061	0.763995	LPCAT3	10162	5	28	11	3	4	2
ENSG00000179241	3.72315	-3.36072	1.44734	-2.322	0.020233	0.763995	LDLRAD3	143458	12	2	8	2	0	0
ENSG00000119979	2.33786	-3.59418	1.55073	-2.31773	0.0204639	0.769528	DENND10	404636	6	1	7	1	0	0
ENSG00000230673	19.1585	-1.43836	0.621417	-2.31464	0.0206326	0.770453	NA	NA	37	32	19	18	8	5
ENSG00000091137	24.23	-1.00097	0.434342	-2.30456	0.0211912	0.776557	SLC26A4	5172	48	20	35	17	15	16
ENSG00000223561	23.0169	-1.43625	0.625052	-2.2978	0.0215729	0.781853	LINC03007	646588	60	19	29	14	16	7
ENSG00000100650	5.77706	-4.04561	1.76231	-2.29563	0.0216972	0.782815	SRSF5	6430	2	6	26	2	0	0
ENSG00000185596	2.87327	-4.94736	2.15615	-2.29454	0.0217597	0.782815	NA	NA	1	2	15	0	0	0
ENSG00000232774	4.21483	-3.54914	1.54796	-2.29278	0.0218605	0.782832	LINC03033	400221	2	8	14	2	0	0
ENSG00000256053	2.53325	-4.76664	2.09091	-2.27969	0.0226259	0.794881	COA8	84334	2	1	13	0	0	0
ENSG00000270813	18.198	-1.57109	0.69083	-2.27421	0.0229535	0.800229	NA	NA	36	37	12	6	13	8
ENSG00000204177	2.17939	-3.48148	1.53699	-2.26513	0.0235047	0.807304	NA	NA	7	1	5	0	1	0
ENSG00000169957	1.13959	-3.6003	1.59322	-2.25976	0.0238361	0.808598	ZNF768	79724	1	3	3	0	0	0
ENSG00000213445	8.35621	-1.62789	0.720468	-2.25949	0.0238527	0.808598	SIPA1	6494	11	18	10	2	7	3
ENSG00000279266	10.7647	-1.93783	0.858266	-2.25784	0.0239557	0.808967	NA	NA	12	18	23	1	3	9
ENSG00000107625	1.54437	-4.0607	1.79919	-2.25696	0.0240107	0.808967	DDX50	79009	7	2	1	0	0	0
ENSG00000136738	4.78555	-1.91183	0.847743	-2.2552	0.0241209	0.808967	STAM	8027	8	4	12	3	1	2
ENSG00000172613	9.77484	-1.51564	0.673038	-2.25193	0.0243267	0.810347	RAD9A	5883	10	16	19	5	8	2
ENSG00000172893	5.33101	-1.562	0.695307	-2.2465	0.0246723	0.814667	DHCR7	1717	10	9	6	3	3	2
ENSG00000165997	7.02372	-2.86963	1.27926	-2.24319	0.0248844	0.815718	ARL5B	221079	8	5	26	1	4	0
ENSG00000182107	1.73945	-4.22532	1.88375	-2.24304	0.0248944	0.815718	TMEM30B	161291	2	1	8	0	0	0
ENSG00000177465	2.17119	-4.53578	2.03024	-2.23411	0.0254759	0.819567	ACOT4	122970	2	10	1	0	0	0
ENSG00000259015	1.42193	-3.93565	1.76173	-2.23397	0.0254849	0.819567	NA	NA	2	1	6	0	0	0
ENSG00000201654	8.04318	-3.11482	1.39701	-2.22963	0.0257719	0.819567	RNU6-7	101954275	3	8	34	3	2	0
ENSG00000175505	8.41247	-2.62146	1.17605	-2.22904	0.0258115	0.819567	CLCF1	23529	10	28	6	3	4	0
ENSG00000147036	20.9802	-1.09592	0.491795	-2.22842	0.0258526	0.819567	LANCL3	347404	40	19	32	19	13	8
ENSG00000259158	1.26317	-3.76581	1.69111	-2.22683	0.0259587	0.819567	NA	NA	2	1	5	0	0	0
ENSG00000130052	17.1866	-1.13995	0.512179	-2.22569	0.0260346	0.819567	STARD8	9754	37	22	16	14	10	8
ENSG00000270012	19.604	-1.2018	0.540108	-2.22511	0.0260741	0.819567	NA	NA	38	29	19	7	17	11
ENSG00000149428	9.59767	-1.35695	0.610086	-2.22419	0.0261355	0.819567	HYOU1	10525	9	14	20	7	5	4
ENSG00000111725	3.33772	-3.15946	1.42061	-2.22401	0.0261477	0.819567	PRKAB1	5564	4	2	13	1	0	1
ENSG00000108091	8.94164	-1.62675	0.731486	-2.2239	0.0261554	0.819567	CCDC6	8030	7	13	22	6	3	4
ENSG00000047346	2.00954	-4.42274	1.99029	-2.22216	0.0262725	0.819567	ATOSA	56204	1	9	2	0	0	0
ENSG00000135439	1.08481	-3.55815	1.60138	-2.22193	0.0262883	0.819567	AGAP2	116986	4	1	2	0	0	0
ENSG00000088682	1.44442	-3.95295	1.7804	-2.22026	0.026401	0.821675	COQ9	57017	1	2	6	0	0	0
ENSG00000239617	9.57094	-2.21307	0.998619	-2.21613	0.0266824	0.824803	RPL32P27	100271306	5	11	33	2	5	3
ENSG00000256940	9.13186	-1.25094	0.566041	-2.20998	0.0271068	0.831679	PPP1R14B-AS1	105369340	11	16	13	7	3	6
ENSG00000183160	1.0975	-3.5674	1.61482	-2.20916	0.0271635	0.831679	TMEM119	338773	4	2	1	0	0	0
ENSG00000244036	53.4229	-1.30962	0.593002	-2.20846	0.0272125	0.831679	NA	NA	46	96	93	29	45	17
ENSG00000259905	1.7775	-3.1405	1.42298	-2.20698	0.0273153	0.831679	PWRN1	791114	2	3	5	0	1	0
ENSG00000167333	4.61125	-3.05683	1.38622	-2.20516	0.027443	0.832862	TRIM68	55128	13	10	3	3	0	0
ENSG00000249345	1.78298	-3.14744	1.4301	-2.20085	0.0277468	0.840608	LINC02405	101927592	3	5	2	1	0	0
ENSG00000070367	1.48539	-3.98436	1.81279	-2.19792	0.0279549	0.842433	EXOC5	10640	2	6	1	0	0	0
ENSG00000237529	16.0962	-1.85899	0.846393	-2.19637	0.0280658	0.842433	NA	NA	18	34	26	15	2	4
ENSG00000262312	5.57836	-3.94174	1.79568	-2.19512	0.0281547	0.842433	NA	NA	1	13	18	0	2	0
ENSG00000280181	3.22945	-2.41251	1.09921	-2.19477	0.0281798	0.842433	NA	NA	4	4	9	0	1	2
ENSG00000094841	24.5267	-1.06172	0.484577	-2.19103	0.0284496	0.847583	UPRT	139596	37	34	33	13	25	9
ENSG00000144045	126.043	-2.65063	1.21565	-2.18042	0.0292265	0.851594	DQX1	165545	366	306	11	44	16	43
ENSG00000174938	1.1269	-3.59159	1.64723	-2.18038	0.0292292	0.851594	SEZ6L2	26470	1	2	4	0	0	0
ENSG00000166793	5.00073	-3.77849	1.73697	-2.17533	0.0296055	0.854738	YPEL4	219539	12	1	17	0	2	0
ENSG00000107140	12.0506	-1.15682	0.531986	-2.17452	0.029666	0.854738	TESK1	7016	20	20	12	5	10	7
ENSG00000136867	6.44624	-1.93697	0.896132	-2.16147	0.0306588	0.866424	SLC31A2	1318	17	3	13	4	2	2
ENSG00000225177	41.6185	-1.02226	0.473068	-2.16091	0.0307024	0.866424	LOC124900217	124900217	68	60	47	19	42	20
ENSG00000013288	82.9797	-1.02177	0.472969	-2.16032	0.0307476	0.866424	MAN2B2	23324	165	90	98	32	71	58
ENSG00000153060	1.15228	-3.61278	1.67423	-2.15787	0.030938	0.866424	TEKT5	146279	1	4	2	0	0	0
ENSG00000102893	1.15228	-3.61278	1.67423	-2.15787	0.030938	0.866424	PHKB	5257	1	4	2	0	0	0
ENSG00000172757	2.4577	-3.66703	1.70056	-2.15636	0.0310553	0.866424	CFL1	1072	11	1	3	0	1	0
ENSG00000151151	3.86091	-1.84459	0.856746	-2.15302	0.0313172	0.870675	IPMK	253430	7	6	6	2	3	0
ENSG00000177613	4.53659	-1.80496	0.83929	-2.15058	0.0315094	0.872032	CSTF2T	23283	7	9	6	3	3	0
ENSG00000120533	14.097	-1.39381	0.653446	-2.13302	0.032923	0.88549	ENY2	56943	24	9	32	6	10	7
ENSG00000236901	9.63897	-2.43	1.13951	-2.13249	0.0329667	0.88549	MIR600HG	81571	16	28	6	4	5	0
ENSG00000136854	3.90096	-3.3938	1.59196	-2.13183	0.0330205	0.885628	STXBP1	6812	16	5	2	0	2	0
ENSG00000110031	3.63791	-2.63727	1.2409	-2.12529	0.0335627	0.892288	LPXN	9404	12	6	2	1	2	0
ENSG00000129159	10.9307	-2.61844	1.23378	-2.12229	0.0338132	0.892288	KCNC1	3746	13	25	20	1	8	0
ENSG00000229649	1.7256	-3.11389	1.46991	-2.11843	0.034139	0.895865	LINC02681	101927419	6	2	2	0	1	0
ENSG00000287235	5.44645	-1.8797	0.888318	-2.11602	0.0343433	0.896402	LOC105376381	105376381	8	7	12	5	2	0
ENSG00000224295	6.3927	-1.89469	0.895619	-2.11551	0.0343864	0.896402	NA	NA	13	6	13	1	6	1
ENSG00000147162	14.7567	-1.49161	0.705878	-2.11312	0.0345903	0.896832	OGT	8473	37	23	9	9	5	9
ENSG00000228219	5.3955	-3.25844	1.54226	-2.11277	0.0346204	0.896832	NPM1P30	101928904	8	3	20	0	3	0
ENSG00000172460	0.968143	-3.3694	1.59646	-2.11054	0.034812	NA	NA	NA	1	2	3	0	0	0
ENSG00000103316	0.968143	-3.3694	1.59646	-2.11054	0.034812	NA	CRYM	1428	1	2	3	0	0	0
ENSG00000243444	11.394	-1.26734	0.601142	-2.10822	0.035012	0.901906	NA	NA	17	10	24	10	6	4
ENSG00000276386	29.0623	-1.44759	0.688012	-2.10403	0.0353761	0.907439	NA	NA	19	39	74	12	20	14
ENSG00000059804	1.72506	-3.11209	1.48417	-2.09685	0.036007	0.913893	SLC2A3	6515	5	1	4	0	0	1
ENSG00000261437	13.5488	-1.52137	0.727523	-2.09116	0.0365139	0.922355	LINC02894	100288748	25	11	28	11	8	2
ENSG00000285402	15.2826	-1.82375	0.876347	-2.08108	0.0374262	0.936356	NA	NA	7	19	48	8	6	6
ENSG00000109832	9.55214	-1.59707	0.767426	-2.08107	0.0374275	0.936356	DDX25	29118	8	22	14	5	2	7
ENSG00000137074	18.1911	-1.18632	0.572003	-2.07397	0.0380821	0.943671	APTX	54840	21	38	19	15	7	11
ENSG00000241258	39.6609	-1.19751	0.5784	-2.07038	0.0384166	0.943853	CRCP	27297	55	30	90	35	17	20
ENSG00000221947	14.4599	-1.51553	0.732209	-2.06981	0.0384703	0.943853	XKR9	389668	27	13	28	4	4	14
ENSG00000271886	17.6314	-1.39191	0.674207	-2.06451	0.0389695	0.948899	MIR98	407054	38	9	35	12	8	9
ENSG00000134825	10.3662	-1.49292	0.723826	-2.06255	0.0391558	0.94905	TMEM258	746	11	10	27	3	7	6
ENSG00000164610	54.4593	-1.19795	0.583709	-2.05231	0.0401393	0.967945	RP9	6100	59	44	136	35	25	38
ENSG00000286162	10.7382	-1.84038	0.898531	-2.04821	0.040539	0.97155	LOC124902114	124902114	21	15	17	6	8	0
ENSG00000170881	14.279	-1.0043	0.491486	-2.04339	0.0410134	0.978184	RNF139	11236	24	17	19	5	13	10
ENSG00000104848	4.95575	-4.72247	2.32685	-2.02955	0.0424019	0.998763	KCNA7	3743	0	15	14	1	0	0
ENSG00000281852	11.52	-1.59464	0.785858	-2.02917	0.0424411	0.998763	NA	NA	37	9	10	5	6	6
ENSG00000128513	19.264	-1.44531	0.712704	-2.02793	0.0425674	0.999914	POT1	25913	47	21	22	15	13	3
ENSG00000256238	2.71589	-2.1348	1.0539	-2.02561	0.0428044	0.999914	SUPT16HP1	400011	5	3	6	1	2	0
ENSG00000177234	3.01561	-2.315	1.1446	-2.02254	0.0431211	0.999914	LINC01561	404216	6	2	8	1	0	2
ENSG00000254911	9.24467	-1.28825	0.637227	-2.02166	0.0432118	0.999914	SCARNA9	619383	9	12	20	8	4	4
ENSG00000198040	4.9734	-2.68501	1.32822	-2.02151	0.0432268	0.999914	ZNF84	7637	3	4	20	2	2	0
ENSG00000166823	2.02223	-4.43314	2.1959	-2.01883	0.043505	0.999914	MESP1	55897	1	10	1	0	0	0
ENSG00000120555	6.65098	-2.00029	0.992041	-2.01634	0.0437643	0.999914	NA	NA	7	13	13	6	0	2
ENSG00000197746	7.80404	-3.02033	1.50131	-2.01179	0.0442417	0.999914	PSAP	5660	7	2	35	0	3	2
ENSG00000137831	1.74925	-4.232	2.10709	-2.00846	0.0445948	0.999914	UACA	55075	1	1	9	0	0	0
ENSG00000286028	8.12152	-1.96136	0.976886	-2.00777	0.0446677	0.999914	MIR34BHG	728196	9	17	14	7	3	0
ENSG00000134153	2.97763	-2.94769	1.46973	-2.0056	0.0448992	0.999914	EMC7	56851	2	9	5	0	2	0
ENSG00000165171	36.4923	-1.05486	0.526159	-2.00482	0.0449818	0.999914	METTL27	155368	55	59	40	36	24	11
ENSG00000238266	10.8667	-2.28466	1.14044	-2.00331	0.0451437	0.999914	LINC00707	100507127	8	29	18	4	7	0
ENSG00000125246	1.80577	-3.15952	1.57989	-1.99984	0.0455174	0.999914	CLYBL	171425	3	6	1	0	1	0
ENSG00000175318	1.85078	-4.30445	2.15319	-1.9991	0.0455977	0.999914	GRAMD2A	196996	1	9	1	0	0	0
ENSG00000200201	3.88217	-2.74924	1.37572	-1.9984	0.045673	0.999914	NA	NA	13	1	8	1	2	0
ENSG00000166788	6.49914	-1.70443	0.853366	-1.99731	0.045792	0.999914	SAAL1	113174	13	14	4	2	5	2
ENSG00000149177	11.7991	-1.22433	0.614214	-1.99333	0.0462255	0.999914	PTPRJ	5795	12	24	15	10	4	7
ENSG00000107290	16.3376	-1.35612	0.681702	-1.98931	0.0466667	0.999914	SETX	23064	15	37	20	6	14	7
ENSG00000123374	4.00094	-2.32742	1.17058	-1.98827	0.0467824	0.999914	CDK2	1017	4	4	13	3	1	0
ENSG00000129521	2.57416	-2.7194	1.36953	-1.98564	0.0470729	0.999914	EGLN3	112399	3	3	8	0	2	0
ENSG00000287428	4.17616	-2.36149	1.19471	-1.97662	0.0480848	0.999914	NA	NA	8	6	8	0	4	0
ENSG00000214391	2.00362	-3.35543	1.70264	-1.97072	0.0487557	0.999914	TUBAP2	399942	9	2	1	1	0	0
ENSG00000169609	1.43173	-3.94308	2.00258	-1.969	0.0489527	0.999914	C15orf40	123207	1	1	7	0	0	0
ENSG00000176919	10.3948	-1.16678	0.593074	-1.96734	0.0491435	0.999914	C8G	733	14	15	16	8	2	9
ENSG00000130193	6.99351	-2.87585	1.46378	-1.96467	0.0494524	0.999914	THEM6	51337	23	15	1	2	3	0
ENSG00000155158	7.55378	-1.80439	0.918566	-1.96435	0.0494895	0.999914	TTC39B	158219	21	3	14	3	5	2
